# Supplementary material for: Single‐cell RNA sequencing reveals new subtypes of lens superficial tissue in humans
Source: Cell Prolif. 2023 Apr 14;56(11):e13477. doi: 10.1111/cpr.13477 (PMC10623935; doi:10.1111/cpr.13477)
Supplement: Supplementary file 5 — Data S1. [file CPR-56-e13477-s006.csv]

	score	gene	cluster
1	670.064733432492	CRYAB	LECs
2	518.600064703891	MALAT1	LECs
3	150.646987430547	MT-CO3	LECs
4	147.246136898152	MT-ATP6	LECs
5	125.2771262033	MT-CO2	LECs
6	120.391553322233	MT-ND4	LECs
7	107.303933119959	MT-CYB	LECs
8	100.936284666505	MT-CO1	LECs
9	80.8150046191989	CXCL14	LECs
10	71.7734416879689	FTH1	LECs
11	66.65328401707	CRYBB2	LECs
12	60.2558924936698	EEF1A1	LECs
13	48.539181014431	VIM	LECs
14	46.7362886807732	NEAT1	LECs
15	45.9952646441291	S100A4	LECs
16	44.714512320101	MT-ND1	LECs
17	41.9771790171622	FABP5	LECs
18	41.9752941789347	S100A6	LECs
19	37.0664377675887	FTL	LECs
20	35.7822155845601	ALDH1A1	LECs
21	34.4849642465119	ENO1	LECs
22	34.0981838608699	GAPDH	LECs
23	34.0383663596014	TMSB10	LECs
24	33.6788104165084	RPLP1	LECs
25	33.4695678526792	FOS	LECs
26	32.1333747561992	RPS12	LECs
27	30.4673097741089	RPL10	LECs
28	29.1319455269887	TPT1	LECs
29	28.1456338600651	TSC22D1	LECs
30	27.8095433976847	RPL13	LECs
31	27.310302758858	ANXA1	LECs
32	26.7187399754737	MT-ND3	LECs
33	26.2895365764875	CRYGS	LECs
34	25.0992909632417	S100A10	LECs
35	24.6888709749071	ANXA2	LECs
36	24.1210972454147	RPL3	LECs
37	24.0842783671987	LDHA	LECs
38	23.8354567784551	SLC5A3	LECs
39	23.7452005261326	RPS3A	LECs
40	23.498216476952	UBC	LECs
41	22.7857382618218	MT2A	LECs
42	22.7188407082506	RPS6	LECs
43	22.6904822627558	MT-ND5	LECs
44	22.2378434679976	PTMA	LECs
45	22.0229848148429	MT-ND2	LECs
46	21.4132123634903	PEBP1	LECs
47	21.3325379562183	RPS27A	LECs
48	20.707822409999	IFITM3	LECs
49	20.6647206318406	RPL41	LECs
50	20.1749362661571	APLP2	LECs
51	20.0670272922176	RPL15	LECs
52	20.0648612928757	RPL13A	LECs
53	19.8801132134899	PTGDS	LECs
54	19.8158988272666	RPS14	LECs
55	19.7868389466557	RPL9	LECs
56	19.7651511862911	APP	LECs
57	19.0272563216185	H3F3B	LECs
58	18.9588618245886	MT1X	LECs
59	18.8957032684138	RPS8	LECs
60	18.5816132544158	MRPS6	LECs
61	18.5373241165288	SAT1	LECs
62	18.2801075301353	RPL19	LECs
63	18.0976916224142	ITM2B	LECs
64	17.9535928328999	SLN	LECs
65	17.2037937464507	RPL21	LECs
66	17.0733088225666	RPL7	LECs
67	16.6076525074662	DSTN	LECs
68	16.4939656629531	RPL5	LECs
69	16.4774799060459	RPS24	LECs
70	16.3866229887254	RPS18	LECs
71	16.3410575222874	RPL7A	LECs
72	16.3255647700744	EIF1	LECs
73	16.0299733123903	RPL30	LECs
74	15.9299042084981	RPL18A	LECs
75	15.7410913035031	DUSP1	LECs
76	15.7203447450878	RPS23	LECs
77	15.667780534516	ACTG1	LECs
78	15.5862625657621	RPL11	LECs
79	15.5807050399562	RPL18	LECs
80	15.2943006349211	CLU	LECs
81	15.0814428215692	RPL32	LECs
82	14.9466600227739	RPL8	LECs
83	14.6438262855199	RPS2	LECs
84	14.1588797713457	RPS4X	LECs
85	13.8839496586318	RPS13	LECs
86	13.8606909448022	RPS9	LECs
87	13.8478093548605	RPLP0	LECs
88	13.7510136142537	RPL34	LECs
89	13.6761137706355	RPL6	LECs
90	13.6654769980566	JUNB	LECs
91	13.6406650987022	RPS3	LECs
92	13.5166099736015	JUN	LECs
93	13.4967284067056	TIMP3	LECs
94	13.4768355023761	RPL26	LECs
95	13.3647218837775	NACA	LECs
96	13.3284248023146	MYL6	LECs
97	13.3189392927726	RPL28	LECs
98	13.2581708675743	RPS15	LECs
99	13.0098511866957	GSTP1	LECs
100	12.9242236594295	CP	LECs
101	1699.74679047036	CRYBB2	LFCs
102	930.635021140213	CRYAB	LFCs
103	308.676146778491	CRYGS	LFCs
104	180.732575840399	CRYBA2	LFCs
105	149.709134081584	CRYBA4	LFCs
106	110.343188229187	CRYBA1	LFCs
107	109.104260675017	MT-ATP6	LFCs
108	108.132225382343	MALAT1	LFCs
109	90.6897868229526	MT-ND4	LFCs
110	86.521852139673	VIM	LFCs
111	86.2187258118354	MT-CO3	LFCs
112	80.9241707721408	MT-CO2	LFCs
113	73.483813896706	MT-CO1	LFCs
114	71.8114049339873	CRYBB1	LFCs
115	70.8401817138419	MT-CYB	LFCs
116	58.2688689762712	FTL	LFCs
117	41.4098195882438	TPT1	LFCs
118	37.5409221965544	EEF1A1	LFCs
119	36.4630647269753	LIM2	LFCs
120	35.9531119139148	RPL13	LFCs
121	32.9321940863581	RPS12	LFCs
122	32.1244817199366	RPL10	LFCs
123	29.7529958496291	RPL13A	LFCs
124	29.3438364112263	RPS6	LFCs
125	27.4076173509921	MT-ND1	LFCs
126	26.4446019350479	RPS3A	LFCs
127	25.3744221051509	RPL3	LFCs
128	24.7565780072176	RPL9	LFCs
129	24.2625593560858	RPL21	LFCs
130	23.1736952852835	RPLP1	LFCs
131	22.1988887225715	RPS18	LFCs
132	21.8093787482026	RPL18	LFCs
133	21.5990101111627	RPL32	LFCs
134	21.4756480205428	CRYBB3	LFCs
135	20.731681164059	FTH1	LFCs
136	20.2987177628749	RPL18A	LFCs
137	20.124874931897	MIP	LFCs
138	20.1221196861616	TMSB10	LFCs
139	19.4878027708844	ACTB	LFCs
140	19.4743159595114	RPL7A	LFCs
141	18.8032717157953	MT-ND5	LFCs
142	18.0643428122534	CD24	LFCs
143	17.9071225026976	RPL11	LFCs
144	17.7401185073195	MT-ND2	LFCs
145	17.6839324709277	CLU	LFCs
146	17.5355979960972	RPL19	LFCs
147	17.4029407788838	RPL34	LFCs
148	17.330551501304	PROX1	LFCs
149	17.051826115591	RPS14	LFCs
150	16.883790469615	GAPDH	LFCs
151	16.8438800209786	AQP5	LFCs
152	16.7486776804941	RPL41	LFCs
153	16.7294826284704	CTGF	LFCs
154	16.7154774690515	FABP5	LFCs
155	16.5447277489013	RPS19	LFCs
156	16.3823569412123	RPL8	LFCs
157	16.2182104549052	RPL12	LFCs
158	15.7784189426621	RPS23	LFCs
159	15.5920943959367	RPL15	LFCs
160	15.5436763500772	RPLP0	LFCs
161	15.3440144871378	RPL28	LFCs
162	15.0394100418329	RPL5	LFCs
163	15.0212583899069	RPL30	LFCs
164	14.6083987051792	SPTBN1	LFCs
165	14.5593096431888	RPS15	LFCs
166	14.5189102946802	RPS7	LFCs
167	14.3321041461503	RPS2	LFCs
168	13.7438035545917	RPS11	LFCs
169	13.7335856809972	NAP1L1	LFCs
170	13.3270015168769	CELF1	LFCs
171	13.2546163621014	RPL26	LFCs
172	13.0764443842231	RPS13	LFCs
173	12.9779898439145	RPS24	LFCs
174	12.7218811199833	RPL37A	LFCs
175	12.7031174302358	ALDH1A1	LFCs
176	12.6649333357328	RPS8	LFCs
177	12.5789529423534	RPS27A	LFCs
178	12.4949237031257	RPS9	LFCs
179	12.4514322633612	ACTG1	LFCs
180	12.3292234760914	RPS20	LFCs
181	12.2137474114922	RPL14	LFCs
182	11.9998109791494	RPS10	LFCs
183	11.731702318454	UBC	LFCs
184	11.5822955197252	RPL35A	LFCs
185	11.5199895944309	MT-ND3	LFCs
186	11.4406085830863	RPL23A	LFCs
187	11.4267395262007	TDRD7	LFCs
188	11.3611188185264	RPL35	LFCs
189	11.0333847281104	PEBP1	LFCs
190	10.9450941737302	RPL7	LFCs
191	10.8961698621143	S100A4	LFCs
192	10.863874040227	BFSP1	LFCs
193	10.8621741498606	RPL6	LFCs
194	10.8442450976747	S100A6	LFCs
195	10.8219649933414	CALD1	LFCs
196	10.7579869004735	RPL4	LFCs
197	10.7040917696022	S100A10	LFCs
198	10.5407066581162	RPLP2	LFCs
199	10.5310618916532	TUBA1A	LFCs
200	10.5051187683332	EEF2	LFCs
201	793.498705660547	MALAT1	unknown
202	643.16266828888	CRYAB	unknown
203	130.252114245006	MT-CO3	unknown
204	126.828139483333	MT-ATP6	unknown
205	112.841158342053	MT-CO2	unknown
206	106.327284136876	MT-ND4	unknown
207	85.9424609430372	MT-CO1	unknown
208	83.2770246184797	CXCL14	unknown
209	78.2780823096098	MT-CYB	unknown
210	74.4481237072733	CRYBB2	unknown
211	62.0147252204684	EEF1A1	unknown
212	60.0557138323128	NEAT1	unknown
213	51.6751398586424	MT-ND3	unknown
214	46.2497082885733	FTH1	unknown
215	43.9834813717399	TMSB10	unknown
216	42.0243971078281	VIM	unknown
217	41.9242924414142	S100A4	unknown
218	38.7444258951174	MT-ND1	unknown
219	37.9651869053284	RPLP1	unknown
220	36.520686547667	S100A6	unknown
221	35.4778890657684	CRYGS	unknown
222	34.7567025498193	ALDH1A1	unknown
223	34.6578240980444	ENO1	unknown
224	34.4670894782165	RPS12	unknown
225	28.789770632187	GAPDH	unknown
226	28.5594494023304	RPL10	unknown
227	27.717634496961	SLN	unknown
228	27.5818108248956	RPL13	unknown
229	27.4085418688502	FTL	unknown
230	27.2490785178409	TSC22D1	unknown
231	25.8214596845568	PTGDS	unknown
232	25.7336145434925	RPL41	unknown
233	24.0152054605585	MT-ND2	unknown
234	23.7053423308709	MT-ND5	unknown
235	23.5809618142942	RPS6	unknown
236	23.4224774517712	TPT1	unknown
237	23.0841219761367	RPS3A	unknown
238	22.2697386150702	ANXA1	unknown
239	22.0384381029232	DSTN	unknown
240	21.6913946501809	MT2A	unknown
241	21.2516021087886	RPL3	unknown
242	21.1809124547446	RPS27A	unknown
243	21.1337399718202	RPS8	unknown
244	20.782193554843	MT1X	unknown
245	20.6433565194713	S100A10	unknown
246	20.3004172317867	ANXA2	unknown
247	19.7114218160065	RPS14	unknown
248	19.1968823454477	LDHA	unknown
249	18.923900167793	PEBP1	unknown
250	18.7488333995263	RPL9	unknown
251	18.7068295192425	FABP5	unknown
252	18.6737958782332	SLC5A3	unknown
253	18.4296188410387	FOS	unknown
254	18.3048399479313	APP	unknown
255	18.2058596167072	RPL21	unknown
256	18.1456505668319	RPS24	unknown
257	17.8911079930088	RPL32	unknown
258	17.7281795141628	RPL15	unknown
259	17.7096226022768	ACTG1	unknown
260	17.624377045123	RPL19	unknown
261	17.479324633939	RPL34	unknown
262	17.429989297672	RPL30	unknown
263	17.3767861625221	RPL13A	unknown
264	17.3406383270045	UBC	unknown
265	17.0940886849792	RPL5	unknown
266	16.2088711511169	RPL6	unknown
267	16.0610298265257	RPS18	unknown
268	16.0173872512549	RPS23	unknown
269	15.964987123045	PTMA	unknown
270	15.8908649254495	RPL11	unknown
271	15.3249871585291	RPL18A	unknown
272	14.9644935232207	DUSP1	unknown
273	14.9221638204078	RPL28	unknown
274	14.8888701736256	MRPS6	unknown
275	14.8530320007311	RPL18	unknown
276	14.539339212217	RPS13	unknown
277	14.537512062477	TIMP3	unknown
278	14.4625895940369	APLP2	unknown
279	14.2619314724048	RPL7A	unknown
280	14.1365245115415	RPL7	unknown
281	13.9829065775481	RPS15	unknown
282	13.9820430314074	RPS27	unknown
283	13.8709613482315	RPL26	unknown
284	13.7560535571719	CLU	unknown
285	13.2388979448385	JUNB	unknown
286	13.1994109951649	RPL8	unknown
287	13.0020986554065	ITM2B	unknown
288	12.971261723349	IVNS1ABP	unknown
289	12.6760672959266	RPS4X	unknown
290	12.5890597666994	JUND	unknown
291	12.5838045224665	RPLP0	unknown
292	12.5832895045861	RPS7	unknown
293	12.5663764308744	RPS3	unknown
294	12.5250823099495	RPS2	unknown
295	12.4244656245817	RPS9	unknown
296	12.4059404334383	RPS10	unknown
297	12.2108856011779	RPL12	unknown
298	12.1362857481518	RPL37A	unknown
299	11.8944056225885	GSTP1	unknown
300	11.867512115435	RPLP2	unknown
