# Supplementary material for: Single‐cell RNA sequencing reveals new subtypes of lens superficial tissue in humans
Source: Cell Prolif. 2023 Apr 14;56(11):e13477. doi: 10.1111/cpr.13477 (PMC10623935; doi:10.1111/cpr.13477)
Supplement: Supplementary file 6 — Data S2. [file CPR-56-e13477-s002.csv]

Gene	Lineage1.PValue	Lineage1.gradient	Lineage1.PAdjust	Lineage2.PValue	Lineage2.gradient	Lineage2.PAdjust	pValRank
HES4	7.17184332389763e-24	-1	6.45465899150787e-23	0	-1	0	1
RP3-395M20.12	7.65301819604166e-73	-1	4.81374844531021e-70	0	-1	0	2
ID3	9.52978699317982e-221	-1	8.18608702714146e-218	0	-1	0	3
TINAGL1	8.78497754336043e-303	-1	7.72199526061382e-300	0	-1	0	4
FOXE3	1.80817712632454e-42	-1	4.39387041696863e-40	0	-1	0	5
SLC16A1	1.05483282153245e-54	-1	4.84168265083396e-52	0	-1	0	6
ADAMTSL4	3.9346120085808e-115	-1	3.06112814267587e-112	0	-1	0	7
PBX1	5.24118303751872e-78	-1	3.4696631708374e-75	0	-1	0	8
SUCO	4.43198488978912e-53	-1	1.9146174723889e-50	0	-1	0	9
COLGALT2	5.65179825430903e-54	-1	2.54896101269337e-51	0	-1	0	10
GNG4	3.38387899332812e-200	-1	2.89321653929554e-197	0	-1	0	11
NID1	6.96349140051172e-69	-1	4.14327738330447e-66	0	-1	0	12
ID2	1.06414391512644e-56	-1	5.18238086666578e-54	0	-1	0	13
RHOB	1.65980876019582e-44	1	4.51467982773264e-42	4.16823406836688e-262	1	5.00188088204025e-261	67
EFEMP1	8.18620133699789e-118	-1	6.40160944553235e-115	0	-1	0	14
SLC1A4	3.23760381760788e-57	-1	1.59290107826308e-54	0	-1	0	15
DAPL1	5.97211989141355e-26	1	9.57042562896812e-25	0	1	0	16
CD302	7.12266941016982e-109	-1	5.44171942936974e-106	0	-1	0	17
TTLL4	4.28028738264234e-100	-1	3.20165496221647e-97	0	-1	0	18
TMEM158	1.52187718250158e-40	1	3.28725471420341e-38	5.42805362730143e-172	1	1.62841608819043e-171	70
PVRL3	6.6680461799797e-94	-1	4.90768198846506e-91	0	-1	0	19
CCDC80	2.34842558430006e-68	-1	1.38557109473704e-65	0	-1	0	20
CP	1.81921871881049e-205	-1	1.55725122330178e-202	0	-1	0	21
SPARCL1	1.31570990683336e-65	-1	7.53901776615514e-63	0	-1	0	22
MANBA	1.59330925891708e-108	-1	1.21569496455373e-105	0	-1	0	23
SFRP2	4.57774343450602e-167	-1	3.83614899811605e-164	0	-1	0	24
PDLIM3	1.89228303202811e-46	-1	5.92284589024799e-44	0	-1	0	25
PDZD2	2.0224694325589e-59	-1	1.03954928833527e-56	0	-1	0	26
NPR3	6.32239168896299e-131	-1	5.12113726806002e-128	0	-1	0	27
UGT3A2	1.42973705435283e-86	-1	1.0122538344818e-83	0	-1	0	28
SLIT3	5.61250989070478e-51	-1	2.26745399584473e-48	0	-1	0	29
IGFBP3	1.96143262302767e-118	-1	1.53776317645369e-115	0	-1	0	30
SEMA3A	7.9139118621451e-57	-1	3.86990290058896e-54	0	-1	0	31
LAMB1	5.56521503637962e-75	-1	3.60625934357399e-72	0	-1	0	32
RP5-894A10.2	3.41789139505505e-77	-1	2.24897253794622e-74	0	-1	0	33
KIAA1147	1.23603832302434e-28	-1	4.20253029828276e-27	0	-1	0	34
SLC7A2	8.44124525542926e-123	-1	6.67702499704455e-120	0	-1	0	35
HEY1	1.76700710377246e-57	-1	8.7466851636737e-55	0	-1	0	36
FABP5	5.06766607880681e-185	-1	4.28217783659175e-182	1.8779131998632e-167	-1	3.7558263997264e-167	69
SDC2	4.55546907789284e-85	-1	3.1797174163692e-82	0	-1	0	37
TPM2	1.82820666935062e-72	-1	1.14628558168284e-69	0	-1	0	38
PTGDS	1.0293280846781e-40	1	2.23364194375147e-38	0	1	0	39
CDKN1C	4.92617801830896e-73	1	3.10841832955295e-70	3.01026614713316e-147	1	3.01026614713316e-147	71
C11orf96	9.31658512160548e-46	-1	2.73907602575201e-43	0	-1	0	40
MDK	1.58238915950236e-80	-1	1.06178312602608e-77	0	-1	0	41
FADS1	1.09090214295687e-50	-1	4.30906346467965e-48	0	-1	0	42
AHNAK	2.62083717979642e-50	1	1.00902231422162e-47	1.44510412725447e-313	1	3.03471866723439e-312	66
CCND1	2.47801751451702e-70	-1	1.50167861379732e-67	0	-1	0	43
SLN	2.80035943557324e-235	-1	2.41951055233528e-232	0	-1	0	44
HSPB2	3.4084533172283e-123	-1	2.70290348056204e-120	0	-1	0	45
CADM1	1.02239434349586e-225	-1	8.79259135406438e-223	0	-1	0	46
FXYD6	3.35217414567381e-85	-1	2.34987407611734e-82	0	-1	0	47
ITIH5	7.90388178330818e-101	-1	5.92791133748114e-98	0	-1	0	48
RASSF4	2.05760221164488e-56	-1	9.9176426601283e-54	0	-1	0	49
SNCG	8.18359860378516e-56	-1	3.88720933679795e-53	0	-1	0	50
ADIRF	2.56278368032867e-262	-1	2.23218458556628e-259	0	-1	0	51
EMP1	4.80372992274174e-76	-1	3.13683563955035e-73	0	-1	0	52
NDUFA4L2	7.00511810701143e-130	-1	5.66013543046523e-127	0	-1	0	53
BTG1	3.16397667291589e-229	-1	2.73051186872642e-226	0	-1	0	54
SLC7A8	9.38438947155513e-108	-1	7.12275160891034e-105	0	-1	0	55
LGALS3	3.66483544131789e-20	-1	3.66483544131789e-20	0	-1	0	56
ALDH1A3	4.52236024424982e-94	-1	3.33750186025637e-91	0	-1	0	57
MT1M	1.17722258374688e-32	-1	1.02418364785978e-30	0	-1	0	58
HSD17B2	2.27288977623408e-64	1	1.28418272357226e-61	0	1	0	59
KRT19	2.15325942916633e-126	-1	1.72906732162056e-123	0	-1	0	60
MSI2	2.35539321299967e-81	-1	1.58753502556178e-78	0	-1	0	61
DSTN	1.72930864016404e-117	-1	1.35059004796811e-114	0	-1	0	62
ID1	8.4623957830217e-92	-1	6.16908652582282e-89	0	-1	0	63
TGM2	3.61549632830971e-149	-1	2.99001546351213e-146	0	-1	0	64
APOE	8.54109046170908e-126	-1	6.83287236936727e-123	0	-1	0	65
IFT27	7.08336531873712e-126	-1	5.68085898562717e-123	2.84663249155751e-212	-1	2.56196924240176e-211	68
