# Supplementary material for: Single‐cell RNA sequencing reveals new subtypes of lens superficial tissue in humans
Source: Cell Prolif. 2023 Apr 14;56(11):e13477. doi: 10.1111/cpr.13477 (PMC10623935; doi:10.1111/cpr.13477)
Supplement: Supplementary file 7 — Data S3. [file CPR-56-e13477-s003.csv]

Gene	Lineage1.PValue	Lineage1.gradient	Lineage1.PAdjust	Lineage2.PValue	Lineage2.gradient	Lineage2.PAdjust	pValRank
MRPL20	3.65784313376082e-66	-1	2.12154901758127e-63	NA	0	1	358
CAMTA1	4.99089955540736e-51	-1	2.03129611905079e-48	NA	0	1	518
ENO1	5.16892350012375e-253	-1	4.48145667460729e-250	NA	0	1	118
PGD	6.21858402971996e-28	-1	1.80338936861879e-26	8.01328493591467e-207	1	6.41062794873173e-206	127
FBXO2	8.28059941006297e-124	-1	6.58307653100006e-121	NA	0	1	180
PLOD1	9.2029805331156e-55	-1	4.26097998683252e-52	NA	0	1	465
MFAP2	2.90985112482975e-44	-1	7.74020399204712e-42	NA	0	1	649
CAPZB	6.90437310355563e-29	-1	2.41653058624447e-27	NA	0	1	876
MINOS1	3.12190665126898e-53	-1	1.35802939330201e-50	NA	0	1	491
PINK1	5.53288229846947e-45	1	1.56580569046686e-42	NA	0	1	634
DDOST	1.71240600042007e-48	-1	5.99342100147026e-46	NA	0	1	570
HSPG2	4.54845363578179e-28	-1	1.36453609073454e-26	NA	0	1	880
CDC42	2.7208961262147e-27	-1	6.80224031553675e-26	NA	0	1	884
HNRNPR	5.47056647868224e-38	-1	9.02643468982569e-36	NA	0	1	747
SRRM1	6.14523055827061e-66	-1	3.53965280156387e-63	NA	0	1	362
SYF2	7.77596372659311e-54	-1	3.46030385833393e-51	NA	0	1	481
RSRP1	1.06763930081348e-50	-1	4.22785163122136e-48	NA	0	1	528
TMEM50A	1.18886603708536e-50	-1	4.6841321861163e-48	NA	0	1	529
STMN1	2.71460021591108e-63	-1	1.48488631810336e-60	NA	0	1	389
RP11-96L14.7	3.24924170754714e-44	-1	8.61049052499993e-42	NA	0	1	650
HMGN2	4.10292968572978e-58	-1	2.07608242097927e-55	NA	0	1	429
NUDC	1.86346459448756e-27	-1	5.03135440511641e-26	NA	0	1	882
DNAJC8	3.39042994849937e-63	-1	1.84778432193216e-60	NA	0	1	391
PTPRU	4.4461980423346e-120	1	3.50360405735966e-117	NA	0	1	185
SERINC2	9.79331095524791e-71	1	5.98371299365647e-68	NA	0	1	331
MARCKSL1	3.48885623282209e-64	-1	1.95043401724545e-61	NA	0	1	376
RBBP4	1.59336442912599e-30	-1	8.09002272033843e-29	NA	0	1	860
GJA4	1.97295152839494e-44	-1	5.34669864195028e-42	NA	0	1	645
SFPQ	7.89034449180689e-32	-1	5.91775836885516e-30	NA	0	1	836
THRAP3	1.34233148238061e-34	-1	1.48998794544248e-32	NA	0	1	801
RSPO1	1.8023257084655e-51	1	7.49159188305141e-49	NA	0	1	509
PPT1	5.33806495147242e-45	-1	1.52134851116964e-42	NA	0	1	632
COL9A2	9.63410208569969e-41	-1	2.10023425468253e-38	NA	0	1	696
SLC2A1	1.52052622766283e-25	-1	1.97668409596168e-24	NA	0	1	895
ATP6V0B	2.60155817283835e-54	-1	1.18110741046861e-51	NA	0	1	473
PRDX1	2.20540880798704e-73	-1	1.40264000187976e-70	NA	0	1	310
NASP	6.01296675740721e-51	-1	2.4172126364777e-48	NA	0	1	522
UQCRH	2.80724220992745e-64	-1	1.5748628797693e-61	NA	0	1	375
CDKN2C	4.24474397111007e-53	-1	1.83797413949066e-50	NA	0	1	493
MAGOH	3.51835060373438e-46	-1	1.08013363534646e-43	NA	0	1	612
TMEM59	3.8572430840028e-62	-1	2.07905402227751e-59	NA	0	1	397
DHCR24	1.01594946105133e-44	-1	2.81418000711218e-42	NA	0	1	640
JUN	5.03235008325632e-98	-1	3.7440684619427e-95	NA	0	1	219
PGM1	6.55149238212223e-39	-1	1.18582012116412e-36	NA	0	1	731
LEPROT	1.47129246275748e-129	-1	1.18733301744529e-126	NA	0	1	172
SERBP1	2.1688604972221e-27	-1	5.63903729277747e-26	NA	0	1	883
WLS	1.22555249516874e-59	-1	6.36061744992578e-57	NA	0	1	417
SRSF11	5.36615145719346e-44	-1	1.40593168178469e-41	NA	0	1	653
GNG5	7.89494058621735e-79	-1	5.25803043042075e-76	NA	0	1	284
CYR61	4.41304641394573e-109	-1	3.37598050666848e-106	1.30129611899769e-288	1	2.34233301419583e-287	103
SEP15	3.42274775467164e-68	-1	2.01599842750159e-65	NA	0	1	350
CNN3	3.78567285288404e-125	-1	3.02096693660146e-122	NA	0	1	177
GSTM3	1.51079309319243e-73	-1	9.63885993456772e-71	NA	0	1	308
AHCYL1	8.69655515200379e-41	-1	1.91324213344083e-38	NA	0	1	694
LAMTOR5	1.44947405131494e-70	-1	8.82729697250798e-68	NA	0	1	333
ATP5F1	4.41295000014786e-30	-1	1.89756850006358e-28	NA	0	1	868
RHOC	1.51603139399772e-85	-1	1.06880213276839e-82	NA	0	1	253
ATP1A1	1.20156885111985e-154	-1	9.97302146429475e-152	NA	0	1	154
PHGDH	2.79363071303466e-103	-1	2.1036039269151e-100	NA	0	1	212
RBM8A	1.85852659300796e-41	-1	4.25602589798824e-39	NA	0	1	685
MCL1	2.19601771731371e-91	-1	1.59650488048707e-88	NA	0	1	232
ENSA	4.41668709207156e-37	-1	6.44836315442448e-35	NA	0	1	766
S100A10	3.26029131332111e-110	-1	2.50390372863061e-107	NA	0	1	201
S100A11	2.3863928749644e-129	-1	1.92343265722131e-126	6.23296200061291e-291	1	1.18426278011645e-289	102
S100A6	1.26120420056054e-115	-1	9.82478072236661e-113	NA	0	1	191
S100A4	8.79025038347022e-149	-1	7.2607468167464e-146	NA	0	1	156
S100A16	9.57290836056108e-50	-1	3.58026772684985e-47	0	1	0	1
S100A13	1.65047061006387e-142	-1	1.3566868414725e-139	0	1	0	2
ILF2	6.43217810612738e-37	-1	9.06937112963961e-35	NA	0	1	771
SLC39A1	2.55989896013449e-60	-1	1.34906675199088e-57	NA	0	1	409
JTB	2.11281309896625e-44	-1	5.70459536720888e-42	NA	0	1	646
RAB13	4.82980862789982e-71	-1	2.97516211478629e-68	NA	0	1	326
TPM3	4.71445103790832e-52	-1	1.99892724007313e-49	NA	0	1	501
CKS1B	1.02972323591068e-54	-1	4.73672688518913e-52	NA	0	1	468
EFNA1	1.0994656186919e-68	-1	6.51983111884299e-66	NA	0	1	347
FDPS	1.360762075734e-67	-1	7.96045814304389e-65	NA	0	1	353
SSR2	1.81163923545849e-69	-1	1.08879518051055e-66	NA	0	1	340
LMNA	1.39975395288141e-74	-1	9.01441545655627e-72	NA	0	1	302
PMF1	1.71469033950655e-43	-1	4.40675417253184e-41	NA	0	1	658
IFI16	9.3693770222805e-56	-1	4.44108470856096e-53	NA	0	1	454
DUSP23	1.08504392628385e-46	-1	3.42873880705697e-44	NA	0	1	604
TAGLN2	1.6294745695052e-59	-1	8.40808877864684e-57	NA	0	1	420
IGSF8	6.19589438089516e-37	-1	8.86012896468008e-35	NA	0	1	769
PFDN2	2.72061097260762e-38	-1	4.62503865343295e-36	NA	0	1	742
MGST3	1.08699542654042e-61	-1	5.81542553199123e-59	NA	0	1	401
TMCO1	4.36685886855756e-43	-1	1.1004484348765e-40	NA	0	1	663
MPC2	3.88071734720373e-46	-1	1.17973807354994e-43	NA	0	1	615
GLUL	3.24038313862584e-72	-1	2.02523946164115e-69	0	1	0	3
RGS16	8.21367940147689e-82	-1	5.58530199300429e-79	NA	0	1	272
ARPC5	1.54287189129745e-136	-1	1.26206920708131e-133	NA	0	1	163
IVNS1ABP	2.35261008389071e-130	-1	1.90326155786759e-127	NA	0	1	171
TPR	1.31894583699068e-41	-1	3.05995434181838e-39	NA	0	1	682
TMEM9	1.51804045264553e-59	-1	7.86344954470383e-57	NA	0	1	418
SNRPE	5.97439342838698e-54	-1	2.68250264934575e-51	NA	0	1	477
NUCKS1	9.13237316131348e-55	-1	4.23742114684946e-52	NA	0	1	464
CD46	7.7304879046511e-50	-1	2.89893296424416e-47	NA	0	1	547
PROX1	4.1625281362244e-85	1	2.90960716722086e-82	0	-1	0	4
SMYD2	2.0291145735212e-47	1	6.67578694688476e-45	NA	0	1	591
TGFB2	6.6590795465268e-54	1	2.97660855729748e-51	NA	0	1	479
SRP9	1.84930335411219e-85	-1	1.30190956129498e-82	NA	0	1	254
EPHX1	7.82986431738561e-69	-1	4.65093940452705e-66	NA	0	1	346
H3F3A	1.47774844414037e-104	-1	1.1201333206584e-101	NA	0	1	207
ARF1	7.96881808512654e-63	-1	4.31909940213858e-60	NA	0	1	394
GUK1	1.78016220371947e-51	-1	7.42327638951017e-49	NA	0	1	508
TOMM20	3.76793144553491e-73	-1	2.3851006050236e-70	NA	0	1	313
KMO	5.20223383648773e-32	-1	3.95369771573067e-30	NA	0	1	835
ADI1	1.04191963130445e-47	-1	3.49043076486992e-45	NA	0	1	585
YWHAQ	8.32767794988822e-95	-1	6.16248168291729e-92	NA	0	1	223
PDIA6	1.4436538977548e-60	-1	7.63692911912292e-58	NA	0	1	407
LAPTM4A	1.7758276074782e-161	-1	1.48104022463682e-158	NA	0	1	150
SF3B6	1.84504474798932e-51	-1	7.63848525667577e-49	NA	0	1	511
TP53I3	6.68196060131449e-64	1	3.70848813372954e-61	NA	0	1	381
OST4	3.66351814190634e-33	-1	3.51697741623009e-31	NA	0	1	816
ATRAID	6.68696791692839e-64	-1	3.70848813372954e-61	NA	0	1	382
MRPL33	9.74881782868612e-37	-1	1.30634158904394e-34	NA	0	1	778
SRD5A2	7.92195597242933e-47	-1	2.5112600432601e-44	NA	0	1	603
CRIM1	1.25711407190455e-63	-1	6.92669853619408e-61	NA	0	1	385
VIT	2.21137584462398e-156	1	1.83986470272715e-153	NA	0	1	152
SRSF7	2.2028980568191e-64	-1	1.24684030015961e-61	NA	0	1	371
COX7A2L	9.87192057036952e-59	-1	5.03467949088846e-56	NA	0	1	425
CALM2	3.01080009977428e-93	-1	2.20992727323432e-90	NA	0	1	227
SPTBN1	7.6835808103326e-167	1	6.43115713824839e-164	NA	0	1	147
RTN4	1.6852415629043e-36	-1	2.20766644740464e-34	NA	0	1	781
RPS27A	1.07964565310218e-72	-1	6.78017470148171e-70	NA	0	1	316
SNRPG	3.43742305241761e-60	-1	1.80808452557167e-57	NA	0	1	410
DGUOK	2.78336462622266e-47	-1	9.10160232774811e-45	NA	0	1	593
POLE4	7.00260742417184e-26	-1	1.05039111362578e-24	NA	0	1	893
CAPG	1.00587194449749e-47	-1	3.37972973351158e-45	NA	0	1	584
COX5B	1.1605011842067e-37	-1	1.81038184736244e-35	NA	0	1	756
LIMS1	5.1899464110102e-77	-1	3.40460484562269e-74	NA	0	1	292
STEAP3	2.4381671382478e-50	1	9.4113251536365e-48	NA	0	1	537
DBI	1.31973943638792e-123	-1	1.04787311249201e-120	NA	0	1	181
INHBB	4.45081237232152e-66	-1	2.57702036357416e-63	NA	0	1	359
LYPD1	1.03203362433117e-95	1	7.647369156294e-93	NA	0	1	222
UBXN4	5.16186186748145e-54	-1	2.33316156410162e-51	NA	0	1	475
DARS	1.15675071955711e-32	-1	1.01794063321026e-30	NA	0	1	824
RND3	8.32144918455954e-52	-1	3.50333010669957e-49	NA	0	1	504
ARL5A	6.14455741807885e-34	-1	6.32889414062122e-32	NA	0	1	809
PKP4	9.15846378727013e-48	1	3.08640229631003e-45	NA	0	1	583
SSB	9.87173620835608e-40	-1	1.93486029683779e-37	NA	0	1	716
CYBRD1	3.76327258979944e-62	-1	2.0321671984917e-59	NA	0	1	396
ATP5G3	8.40694828847785e-87	-1	5.9605263365308e-84	NA	0	1	250
ORMDL1	3.30545117270269e-45	-1	9.55275388911076e-43	NA	0	1	628
HSPE1	1.26370332611718e-57	-1	6.26796849754122e-55	NA	0	1	438
BZW1	8.83203751368458e-41	-1	1.93421621549692e-38	NA	0	1	695
FZD7	3.96845665953353e-112	-1	3.06364854115988e-109	NA	0	1	197
SUMO1	2.5528509351065e-56	-1	1.22536844885112e-53	NA	0	1	449
EEF1B2	1.80559987315635e-40	-1	3.86398372855459e-38	NA	0	1	698
XRCC5	3.44626007478059e-52	-1	1.46810679185653e-49	NA	0	1	499
ARPC2	3.72952860494521e-46	-1	1.14123575311323e-43	NA	0	1	613
AAMP	9.90550219294831e-31	-1	5.34897118419209e-29	NA	0	1	857
CRYBA2	0	1	0	NA	0	1	5
OBSL1	5.44614149826862e-33	-1	5.1193730083725e-31	NA	0	1	818
KCNE4	3.73910166965932e-48	-1	1.29372917770212e-45	NA	0	1	574
IRS1	8.13973632738419e-62	1	4.37103840780531e-59	NA	0	1	399
MFF	7.5584059791243e-60	-1	3.94548792110288e-57	NA	0	1	414
NCL	3.01823571767784e-35	-1	3.65206521839019e-33	NA	0	1	791
PTMA	2.62915815074564e-255	-1	2.2873675911487e-252	NA	0	1	115
IQCA1	2.93520517384291e-73	-1	1.86385528539025e-70	NA	0	1	311
LRRFIP1	3.10804493220923e-39	-1	5.87420492187544e-37	NA	0	1	723
KIF1A	1.8066410131062e-47	1	5.97998175338152e-45	NA	0	1	589
BHLHE40	4.13935266193558e-50	-1	1.57709336419746e-47	NA	0	1	541
BRK1	6.30162991690982e-51	-1	2.52695359668084e-48	NA	0	1	523
VGLL4	1.0271915533994e-50	-1	4.07795046699563e-48	NA	0	1	527
NKTR	4.48894046571571e-47	-1	1.44094988949474e-44	NA	0	1	599
HIGD1A	3.60352256719131e-32	-1	2.84678282808113e-30	NA	0	1	832
MAP4	7.50584348237933e-31	1	4.27833078495622e-29	NA	0	1	854
TMA7	4.10979184299216e-70	-1	2.48231427316726e-67	NA	0	1	337
GPX1	1.739550103379e-104	-1	1.3168394282579e-101	NA	0	1	208
NT5DC2	2.95987398718521e-108	1	2.25542397823513e-105	NA	0	1	204
SPCS1	2.38971252930098e-47	-1	7.83825709610722e-45	NA	0	1	592
TKT	1.54382142837276e-180	-1	1.29989764268987e-177	NA	0	1	143
SELK	8.0776375703329e-75	-1	5.22623150800539e-72	NA	0	1	299
ARF4	1.15773420414241e-41	-1	2.6975206956518e-39	NA	0	1	681
PDHB	8.66131810463074e-33	-1	7.96841265626028e-31	NA	0	1	820
ARL6IP5	5.67202020555693e-94	-1	4.18027889149546e-91	NA	0	1	225
FRMD4B	1.62581279929788e-81	-1	1.10230107792397e-78	NA	0	1	274
FOXP1	5.89058998047638e-45	-1	1.66114637449434e-42	NA	0	1	635
DCBLD2	3.33128835789701e-35	-1	3.99754602947642e-33	NA	0	1	792
PCNP	1.02989794229248e-39	-1	2.00830098747033e-37	NA	0	1	717
RPL24	2.13137783728934e-82	-1	1.4599938185432e-79	NA	0	1	267
FSTL1	1.79094707699507e-64	-1	1.01546699265621e-61	NA	0	1	370
FAM162A	6.13324573055922e-110	-1	4.69806622960836e-107	NA	0	1	203
RAB7A	6.48000964961933e-49	-1	2.30688343526448e-46	NA	0	1	564
CNBP	2.27780519389717e-42	-1	5.51228856923116e-40	NA	0	1	672
BFSP2	5.18464051334247e-72	1	3.2352156803257e-69	NA	0	1	318
RBP1	8.84675877497779e-186	-1	7.49320468240619e-183	NA	0	1	139
ATP1B3	2.49094173872926e-132	-1	2.02513563358689e-129	NA	0	1	168
PLOD2	8.81116069747168e-125	-1	7.02249507588493e-122	NA	0	1	178
TM4SF1	4.75399044953798e-68	-1	2.79534638432833e-65	0	1	0	6
SELT	6.74059814602053e-35	-1	7.61687590500319e-33	NA	0	1	799
CCNL1	1.71267875212393e-102	-1	1.2879344215972e-99	NA	0	1	213
AP2M1	6.34923162192735e-41	-1	1.4158786516898e-38	NA	0	1	691
MAP3K13	1.36582891652878e-30	-1	7.10231036594964e-29	NA	0	1	859
TRA2B	2.33539478502354e-54	-1	1.06260462718571e-51	NA	0	1	472
CRYGS	2.08641169005259e-293	1	1.83186946386617e-290	NA	0	1	101
HES1	9.90240268309264e-33	-1	8.91216241478337e-31	NA	0	1	822
LRPAP1	4.12762866716623e-34	-1	4.41656267386787e-32	NA	0	1	805
MRFAP1	4.48032030530213e-35	-1	5.28677796025652e-33	NA	0	1	794
RBPJ	4.8105201743977e-35	-1	5.62830860404531e-33	NA	0	1	795
IGFBP7	1.53029851209189e-44	-1	4.17771493801086e-42	NA	0	1	644
SCARB2	9.59824090954076e-33	-1	8.73439922768209e-31	NA	0	1	821
SEPT11	3.38219398008295e-28	-1	1.06607800910846e-26	NA	0	1	878
CCNI	7.06240018074949e-136	-1	5.76998094767233e-133	NA	0	1	164
ANXA3	1.52377447229782e-64	-1	8.65503900265164e-62	NA	0	1	369
HNRNPD	4.83849357992648e-40	-1	9.72537209565222e-38	NA	0	1	711
HNRNPDL	1.69101262076474e-53	-1	7.42354540515719e-51	NA	0	1	487
PYURF	1.60851000270898e-56	-1	7.78518841311148e-54	NA	0	1	446
ADH5	1.26545920121008e-38	-1	2.20189901010553e-36	NA	0	1	738
H2AFZ	1.45194374494116e-121	-1	1.14558361475858e-118	NA	0	1	184
UBE2D3	5.31626647769035e-55	-1	2.49332897803677e-52	NA	0	1	459
BDH2	1.53036276028637e-141	-1	1.25642782619511e-138	NA	0	1	160
OSTC	1.17297784167196e-31	-1	8.14219617734464e-30	NA	0	1	841
LARP7	8.10285890092225e-41	-1	1.79073181710382e-38	NA	0	1	693
ANK2	7.58160104549227e-120	1	5.95913842175692e-117	NA	0	1	187
SNHG8	8.55825011614738e-92	-1	6.23040608455529e-89	NA	0	1	231
C4orf3	2.8810380538289e-113	-1	2.22992345366357e-110	NA	0	1	195
ANXA5	9.72633958830338e-65	-1	5.54401356533292e-62	NA	0	1	367
NDUFC1	1.37213660756455e-54	-1	6.27066429657002e-52	NA	0	1	470
SETD7	9.87910161058742e-42	1	2.31170977687746e-39	NA	0	1	680
SLC25A4	1.10525687049088e-57	-1	5.50417921504458e-55	NA	0	1	436
ANKRD37	1.74082627563226e-50	1	6.7718142122095e-48	NA	0	1	534
FAT1	3.99767908332671e-63	-1	2.17473742132973e-60	NA	0	1	392
LPCAT1	5.0022483005202e-83	1	3.45655357565946e-80	NA	0	1	262
BASP1	2.26059349736796e-87	1	1.60502138313125e-84	NA	0	1	249
SUB1	6.30179465719011e-72	-1	3.92601807142944e-69	NA	0	1	319
C1QTNF3	2.99001407446981e-124	-1	2.38005120327797e-121	NA	0	1	179
DAB2	7.89229969226955e-52	-1	3.33055047013775e-49	NA	0	1	503
SEPP1	8.57185755793741e-83	-1	5.90600985741887e-80	0	1	0	7
BTF3	1.54223923558172e-48	-1	5.41325971689183e-46	NA	0	1	569
NSA2	4.36531948004365e-34	-1	4.62723864884627e-32	NA	0	1	806
F2R	3.94913005330422e-132	-1	3.20669360328303e-129	NA	0	1	169
TBCA	1.02433377579416e-52	-1	4.4046352359149e-50	NA	0	1	495
CDO1	2.34966667812699e-57	-1	1.16073533899473e-54	NA	0	1	439
SLC12A2	3.8159645664653e-34	1	4.12124173178252e-32	NA	0	1	804
P4HA2	5.31797643854748e-43	-1	1.32949410963687e-40	NA	0	1	665
PDLIM4	2.36374348158037e-75	-1	1.53643326302724e-72	NA	0	1	297
UQCRQ	4.99247634209619e-44	-1	1.3130212779713e-41	NA	0	1	652
VDAC1	9.08737251406063e-64	-1	5.02531700027553e-61	NA	0	1	383
SKP1	3.25404871789889e-90	-1	2.349423174323e-87	NA	0	1	237
CAMLG	8.23322293308437e-27	-1	1.8936412746094e-25	NA	0	1	886
H2AFY	1.1663923467987e-48	-1	4.1290289076674e-46	NA	0	1	566
CXCL14	2.5313589546793e-185	-1	2.14152967565869e-182	NA	0	1	140
SPOCK1	5.91555726184734e-58	-1	2.97552530270921e-55	NA	0	1	432
HNRNPA0	5.38888056318255e-64	-1	3.00160647369268e-61	NA	0	1	379
EGR1	1.67621147950759e-166	-1	1.40131279686834e-163	NA	0	1	148
PAIP2	3.4822225585637e-83	-1	2.40969801052608e-80	NA	0	1	261
UBE2D2	5.44105033852868e-42	-1	1.30041103090835e-39	NA	0	1	675
CYSTM1	5.10649780106357e-80	-1	3.41624702891153e-77	NA	0	1	281
NDFIP1	4.24423026693881e-32	-1	3.26805730554288e-30	NA	0	1	834
SMIM3	1.7269391977128e-81	-1	1.16913783685156e-78	NA	0	1	275
GPX3	3.71657323103928e-23	-1	2.73603620082054e-22	NA	0	1	899
NPM1	1.65957130141832e-140	-1	1.36084846716302e-137	NA	0	1	161
DUSP1	8.16018720597962e-242	-1	7.05856193317237e-239	NA	0	1	121
ATP6V0E1	1.12162310747782e-103	-1	8.45703823038274e-101	NA	0	1	211
BOD1	1.75730201614599e-55	-1	8.31203853637052e-53	NA	0	1	455
MSX2	5.90016292416862e-31	-1	3.42726464600474e-29	NA	0	1	851
HIGD2A	3.19218570727225e-61	-1	1.70143498197611e-58	NA	0	1	403
TMED9	3.53987277591048e-38	-1	5.9115875357705e-36	NA	0	1	745
HNRNPH1	5.00961685482134e-45	-1	1.4327504204789e-42	NA	0	1	631
CANX	7.56637082161346e-55	-1	3.53349517369348e-52	NA	0	1	461
SERPINB1	1.0902221267833e-49	0	4.06652853290172e-47	0	1	0	8
TUBB2A	1.66288186872339e-35	-1	2.04534469852978e-33	NA	0	1	789
TUBB2B	4.2813596609977e-37	-1	6.29359870166662e-35	NA	0	1	765
PRPF4B	6.77357906905714e-36	-1	8.39923804563085e-34	NA	0	1	788
TFAP2A	7.8185394283946e-54	-1	3.4714315062072e-51	NA	0	1	482
TMEM14C	1.05888598224035e-74	-1	6.82981458545028e-72	NA	0	1	301
TMEM14B	9.72942732479333e-39	-1	1.72210863648842e-36	NA	0	1	735
NOL7	6.77169944810332e-38	-1	1.10334975018371e-35	NA	0	1	749
GMPR	2.47090610100145e-90	-1	1.78893601712505e-87	NA	0	1	235
CAP2	2.93856238121278e-86	1	2.07462504113622e-83	NA	0	1	252
DEK	1.25671120209743e-44	-1	3.44338869374697e-42	NA	0	1	643
SOX4	6.34162982295694e-55	-1	2.96788275714385e-52	NA	0	1	460
HLA-A	9.98064388831459e-74	-1	6.39759273240965e-71	NA	0	1	305
HLA-E	1.2031822675498e-79	-1	8.02522572455714e-77	NA	0	1	283
IER3	1.9480768966916e-69	-1	1.16884613801496e-66	NA	0	1	341
HLA-C	8.54963255401245e-132	-1	6.9337520013041e-129	NA	0	1	170
HLA-B	4.67186612933991e-64	-1	2.60690130017167e-61	NA	0	1	378
CSNK2B	1.82807982067795e-41	-1	4.20458358755928e-39	NA	0	1	684
DDAH2	2.17783726620398e-36	-1	2.80941007340313e-34	NA	0	1	783
CLIC1	1.29039335963949e-49	-1	4.80026329785889e-47	NA	0	1	548
LSM2	1.16317088247781e-31	-1	8.14219617734464e-30	NA	0	1	842
HSPA1A	4.91737609056935e-50	-1	1.85876816223521e-47	NA	0	1	544
HSPA1B	6.28836266264109e-67	-1	3.66611543231975e-64	NA	0	1	355
RNF5	1.72646738863078e-54	-1	7.87269129215637e-52	NA	0	1	471
RPL10A	1.4456812423969e-60	-1	7.63692911912292e-58	NA	0	1	408
SRSF3	1.12326951781979e-44	-1	3.10022386918262e-42	NA	0	1	641
PPIL1	3.26262313196956e-46	-1	1.00488792464662e-43	NA	0	1	611
MTCH1	1.4447722023368e-80	-1	9.70886919970329e-78	NA	0	1	279
DAAM2	4.10266106843831e-40	1	8.36942857961414e-38	NA	0	1	708
VEGFA	1.49841357245181e-34	-1	1.64825492969699e-32	NA	0	1	802
MRPL14	9.20571759008234e-32	-1	6.72017384076011e-30	NA	0	1	838
HSP90AB1	6.58773381324372e-54	-1	2.95130474833319e-51	NA	0	1	478
OGFRL1	3.20697946824454e-122	1	2.53351377991319e-119	NA	0	1	183
COX7A2	8.53012058138131e-46	-1	2.52491569208887e-43	NA	0	1	623
HMGN3	4.07401627848281e-40	-1	8.35674660423435e-38	NA	0	1	706
ME1	1.37927451218694e-31	-1	9.24113923165253e-30	NA	0	1	844
PRSS35	9.12205917811633e-75	-1	5.89285022906315e-72	NA	0	1	300
PNISR	1.5365722318766e-155	-1	1.27689152468945e-152	NA	0	1	153
CD24	0	1	0	NA	0	1	9
SNX3	2.14312926212652e-30	-1	1.02870204582073e-28	NA	0	1	863
CD164	1.656040298314e-45	-1	4.83563767107688e-43	5.93171320850449e-282	1	8.89756981275674e-281	106
TSPYL1	1.44121707062542e-31	-1	9.51203266612774e-30	NA	0	1	845
CTGF	1.63892196717483e-24	1	1.80281416389232e-23	NA	0	1	897
AHI1	7.81348809096063e-58	-1	3.90674404548031e-55	NA	0	1	434
IFNGR1	7.16929884507617e-45	-1	2.0145729754664e-42	NA	0	1	636
CITED2	4.12921441407665e-47	-1	1.33786547016084e-44	NA	0	1	596
PHACTR2	1.31095366576331e-56	-1	6.35812527895206e-54	NA	0	1	445
SF3B5	4.54827203683697e-51	-1	1.85569499102948e-48	NA	0	1	517
GINM1	1.15676642916831e-59	-1	6.01518543167519e-57	NA	0	1	416
PCMT1	2.11375654602727e-25	-1	2.53650785523272e-24	NA	0	1	896
AKAP12	2.49763715348681e-94	-1	1.84575385642676e-91	NA	0	1	224
DYNLT1	3.74244288875651e-89	-1	2.67958910834966e-86	NA	0	1	243
WTAP	2.52618540497561e-36	-1	3.20825546431903e-34	NA	0	1	785
MPC1	7.89419334292935e-44	-1	2.0445960758187e-41	NA	0	1	656
RPS6KA2	2.70162081785305e-53	1	1.18060829740178e-50	NA	0	1	489
PHF10	1.08279170820031e-53	-1	4.77511143316335e-51	NA	0	1	485
PSMB1	8.61919675315089e-57	-1	4.20616801553763e-54	NA	0	1	443
CYCS	6.37294781458485e-71	-1	3.90661701034052e-68	NA	0	1	329
HNRNPA2B1	1.04821140546726e-133	-1	8.55340506861283e-131	NA	0	1	165
CBX3	7.20500517314217e-43	-1	1.78684128293926e-40	NA	0	1	667
AQP1	3.97827353833635e-226	-1	3.4252935165076e-223	NA	0	1	123
LSM5	6.07261055152736e-48	-1	2.07683280862236e-45	NA	0	1	578
FKBP9	2.42274720814209e-36	-1	3.10111642642188e-34	NA	0	1	784
SEPT7	2.84770633644333e-43	-1	7.20469703120162e-41	NA	0	1	662
INHBA	8.80207198145212e-169	-1	7.38493839243832e-166	NA	0	1	146
PSMA2	1.12052890754046e-38	-1	1.97213087727121e-36	NA	0	1	736
H2AFV	2.97787018072208e-53	-1	1.29835139879483e-50	NA	0	1	490
GBAS	7.09576811829916e-37	-1	9.74368387128229e-35	NA	0	1	774
CHCHD2	2.94511616217417e-85	-1	2.06747154584626e-82	NA	0	1	255
SBDS	6.27808822073388e-80	-1	4.19376293145023e-77	NA	0	1	282
HSPB1	9.00721216368453e-58	1	4.49459886967858e-55	NA	0	1	435
TP53TG1	1.10561151283595e-30	-1	5.85974101803054e-29	NA	0	1	858
SRI	9.86024261327437e-55	-1	4.54557184471949e-52	NA	0	1	467
SHFM1	1.18822785406277e-38	-1	2.07939874460984e-36	NA	0	1	737
PDAP1	1.14316129420243e-46	-1	3.60095807673764e-44	NA	0	1	605
ATP5J2	4.25641284982082e-23	-1	2.73603620082054e-22	NA	0	1	900
LAMTOR4	6.34802468570669e-47	-1	2.01867185005473e-44	NA	0	1	602
ZNHIT1	5.22185589146302e-35	-1	6.0573528340971e-33	NA	0	1	796
ORAI2	6.69051960494029e-37	-1	9.36672744691641e-35	NA	0	1	772
NRCAM	1.89168852229024e-271	1	1.65333576848167e-268	NA	0	1	112
CAPZA2	1.80173316216912e-39	-1	3.44131033974301e-37	NA	0	1	721
TSPAN12	4.64459672033477e-118	-1	3.63671923202212e-115	NA	0	1	189
NDUFA5	2.59884315179549e-49	-1	9.43380064101763e-47	NA	0	1	557
ARF5	1.64293080905833e-30	-1	8.09002272033843e-29	NA	0	1	861
PRRT4	8.09291466165686e-77	1	5.30085910338524e-74	NA	0	1	293
CALU	1.10778913985941e-32	-1	9.85932334474877e-31	NA	0	1	823
ATP6V1F	4.74265016110851e-57	-1	2.32389857894317e-54	NA	0	1	442
C7orf73	2.61636710929904e-56	-1	1.25062347824494e-53	NA	0	1	451
NDUFB2	2.4383111109636e-64	-1	1.37520746658347e-61	NA	0	1	372
RARRES2	2.72005654914909e-220	-1	2.33380851916992e-217	NA	0	1	124
RHEB	1.49856333318397e-48	-1	5.28992856613943e-46	NA	0	1	567
DNAJB6	6.33667072017296e-49	-1	2.26219144710174e-46	NA	0	1	563
SYAP1	2.46462423429974e-40	-1	5.20035713437245e-38	NA	0	1	701
SAT1	1.51987652159022e-197	-1	1.29645467291646e-194	NA	0	1	132
DYNLT3	5.35709790574799e-26	-1	9.57042562896812e-25	NA	0	1	891
ATP6AP2	1.86062580163167e-38	-1	3.2188826368228e-36	NA	0	1	739
NDUFB11	3.48626007388374e-49	-1	1.25505362659815e-46	NA	0	1	560
TIMP1	6.89881984113209e-59	-1	3.53219575865963e-56	NA	0	1	423
UXT	3.33149377846392e-28	-1	1.06607800910846e-26	NA	0	1	879
RBM3	4.46874100051863e-69	-1	2.66783837730962e-66	NA	0	1	344
PCSK1N	6.76190001227351e-42	-1	1.60257030290882e-39	NA	0	1	677
PLP2	9.49669287167575e-62	-1	5.0902273792182e-59	NA	0	1	400
LINC01420	2.55120077895428e-98	-1	1.90064458032094e-95	NA	0	1	218
RPS4X	1.2271464869558e-82	-1	8.43049636538638e-80	NA	0	1	265
COX7B	7.94322057976291e-51	-1	3.1693450113254e-48	NA	0	1	525
PGK1	2.54230252786149e-102	-1	1.90926919842398e-99	NA	0	1	214
SH3BGRL	1.38860462029486e-73	-1	8.88706956988707e-71	NA	0	1	306
TCEAL2	4.87054989334408e-46	-1	1.47090606778991e-43	NA	0	1	617
BEX4	2.36051546236174e-71	-1	1.46351958666428e-68	NA	0	1	322
TCEAL8	8.05834247683657e-32	-1	5.96317343285906e-30	NA	0	1	837
BEX2	1.5361492630113e-78	-1	1.0200031106395e-75	NA	0	1	286
WBP5	1.85173086130647e-74	-1	1.19066294382006e-71	NA	0	1	303
MORF4L2	2.14305327569799e-38	-1	3.68605163420055e-36	NA	0	1	740
SLC25A5	6.94828015599279e-41	-1	1.5425181946304e-38	NA	0	1	692
RPL39	2.54672164967199e-82	-1	1.74195760837564e-79	NA	0	1	268
RBMX	3.86334522387929e-50	-1	1.47579787552189e-47	NA	0	1	540
CETN2	2.49007400589582e-31	-1	1.56874662371437e-29	NA	0	1	848
SSR4	2.07467508700527e-63	-1	1.13692194767889e-60	NA	0	1	388
FLNA	1.45153754908797e-39	1	2.78695209424891e-37	NA	0	1	720
FDFT1	2.55670727981215e-32	-1	2.09649996944597e-30	NA	0	1	829
ASAH1	4.77750142994791e-84	-1	3.31558599238385e-81	NA	0	1	259
DMTN	2.56644900497943e-71	1	1.58863193408227e-68	NA	0	1	323
SARAF	3.16507923599987e-62	-1	1.71230786667593e-59	NA	0	1	395
TCEA1	2.7323498133099e-29	-1	9.83645932791565e-28	NA	0	1	875
SDCBP	4.81688668880636e-48	-1	1.65700902094939e-45	NA	0	1	576
RAB2A	1.12412424886609e-39	-1	2.16955980031156e-37	NA	0	1	719
ASPH	4.12694808517351e-63	-1	2.24093281024921e-60	NA	0	1	393
SULF1	7.44751780446768e-50	-1	2.80026669447985e-47	NA	0	1	546
TRAM1	3.68801598674319e-55	-1	1.73705552975604e-52	NA	0	1	457
C8orf59	1.55308219140569e-33	-1	1.55308219140569e-31	NA	0	1	812
OTUD6B-AS1	7.23680422116066e-42	-1	1.70788579619392e-39	NA	0	1	678
UQCRB	2.00155989259894e-46	-1	6.2048356670567e-44	NA	0	1	609
CPQ	3.81162139873386e-41	-1	8.57614814715119e-39	NA	0	1	689
ERICH5	1.10794710182592e-67	-1	6.49257001669991e-65	NA	0	1	352
COX6C	8.61025130531192e-59	-1	4.39983841701439e-56	NA	0	1	424
POLR2K	2.32712317574445e-49	-1	8.49399959146726e-47	NA	0	1	555
YWHAZ	5.31690312720451e-26	-1	9.57042562896812e-25	NA	0	1	892
ZNF706	5.89851267501738e-64	-1	3.27957304730966e-61	NA	0	1	380
NCALD	6.5541697893518e-35	-1	7.47175355986105e-33	NA	0	1	798
AZIN1	5.36154462064077e-31	1	3.27054221859087e-29	NA	0	1	850
EIF3E	5.53038733079249e-38	-1	9.06983522249969e-36	NA	0	1	748
ENY2	9.69237823052255e-54	-1	4.28403117789097e-51	NA	0	1	484
NDUFB9	1.82610717920031e-29	-1	6.82593369676469e-28	NA	0	1	873
ASAP1	6.35113433129673e-48	1	2.15938567264089e-45	NA	0	1	580
PUF60	1.85608620813942e-36	-1	2.41291207058125e-34	NA	0	1	782
DNAJA1	2.61636747440979e-28	-1	8.63401266555232e-27	NA	0	1	877
CHMP5	5.39426678466644e-53	-1	2.32492898419124e-50	NA	0	1	494
CLTA	5.88480129111253e-40	-1	1.17107545693139e-37	NA	0	1	713
ANXA1	1.79824237663652e-151	-1	1.49074293023168e-148	0	1	0	10
PRUNE2	1.89020237970981e-114	1	1.46679704665481e-111	NA	0	1	193
PSAT1	3.79657022622506e-90	-1	2.73353056288205e-87	NA	0	1	239
HNRNPK	7.702015305177e-54	-1	3.43509882610894e-51	NA	0	1	480
NTRK2	9.0759244935371e-104	-1	6.86139891711405e-101	NA	0	1	209
CTSL	8.56259982180209e-46	-1	2.52596694743162e-43	NA	0	1	624
S1PR3	7.03966272643096e-51	-1	2.81586509057239e-48	NA	0	1	524
TDRD7	0	1	0	NA	0	1	11
SEC61B	1.89722085620475e-182	-1	1.59935718178061e-179	NA	0	1	142
TXN	2.74832037993769e-38	-1	4.64466144209469e-36	NA	0	1	743
ATP6V1G1	1.61718254829559e-132	-1	1.31638659431261e-129	NA	0	1	167
GSN	4.69167185290389e-92	-1	3.42492045261984e-89	0	1	0	12
STOM	4.77340609972955e-42	-1	1.14561746393509e-39	NA	0	1	674
HSPA5	1.23208397022352e-78	-1	8.1933584019864e-76	NA	0	1	285
C9orf16	3.00947392132298e-37	1	4.51421088198447e-35	NA	0	1	762
SET	6.27101088190364e-40	-1	1.24166015461692e-37	NA	0	1	714
PHPT1	1.00044745454337e-44	-1	2.79124839817601e-42	NA	0	1	638
EDF1	1.06705949140585e-37	-1	1.6881693414146e-35	NA	0	1	753
DPP7	6.25456670448004e-37	-1	8.88148472036165e-35	NA	0	1	770
TUBB4B	2.87863550287825e-82	-1	1.96322941296296e-79	NA	0	1	270
IFITM2	1.26973856724833e-143	-1	1.04499484084538e-140	NA	0	1	159
IFITM3	5.58183180756031e-270	-1	4.87293916800015e-267	NA	0	1	113
CD81	1.27397265117188e-32	-1	1.09561648000782e-30	NA	0	1	825
NAP1L4	1.03572514320064e-127	1	8.32723015133311e-125	NA	0	1	174
CARS	6.53984988366039e-120	1	5.14686185844073e-117	NA	0	1	186
PRKCDBP	3.42004525102567e-23	1	2.73603620082054e-22	NA	0	1	901
ST5	2.56928252843698e-56	-1	1.23068633112131e-53	NA	0	1	450
DKK3	1.19243128520233e-25	-1	1.66940379928326e-24	NA	0	1	894
PSMA1	1.63953157852679e-50	-1	6.39417315625448e-48	NA	0	1	533
C11orf58	2.74945012515877e-77	-1	1.81188763247963e-74	NA	0	1	290
LDHA	6.02100892671441e-46	-1	1.80028166908761e-43	NA	0	1	620
ELP4	1.10725361126165e-125	-1	8.84695635398057e-123	NA	0	1	176
PAX6	5.20412810561974e-137	-1	4.26218091850257e-134	NA	0	1	162
RCN1	3.46177980442525e-88	-1	2.47171078035963e-85	NA	0	1	245
SLC1A2	3.40706039144154e-71	-1	2.10556332191087e-68	NA	0	1	324
HSD17B12	4.20650872778488e-47	-1	1.356561353225e-44	NA	0	1	597
MAPK8IP1	5.86534292233029e-91	1	4.25237361868946e-88	NA	0	1	234
CELF1	3.09097499909483e-89	1	2.21622907435099e-86	NA	0	1	242
SERPING1	4.29538559672727e-40	-1	8.71963276135635e-38	NA	0	1	709
C11orf31	1.01613359811082e-42	-1	2.49968865135263e-40	NA	0	1	669
TMEM258	4.4724687225472e-31	-1	2.77293060797926e-29	NA	0	1	849
POLR2G	5.76634859971138e-46	-1	1.72990457991341e-43	NA	0	1	619
SLC3A2	2.134496556902e-149	-1	1.76736314911485e-146	NA	0	1	155
COX8A	5.22538331523716e-36	-1	6.53172914404645e-34	NA	0	1	787
BAD	8.78407311523898e-38	-1	1.40545169843824e-35	NA	0	1	752
TRMT112	2.13076470343632e-66	-1	1.2379742926965e-63	NA	0	1	357
PRDX5	4.302265839221e-50	-1	1.63055875306476e-47	NA	0	1	543
ARL2	6.99224331068759e-39	-1	1.25860379592377e-36	NA	0	1	732
FAU	5.11650523674664e-43	-1	1.28424281442341e-40	NA	0	1	664
NEAT1	3.21911902477673e-220	-1	2.75878500423366e-217	NA	0	1	125
MALAT1	6.5869829437833e-283	-1	5.77678404169795e-280	NA	0	1	107
CFL1	2.60511207273305e-64	-1	1.46667809694871e-61	NA	0	1	373
CCDC85B	3.40264387183509e-39	1	6.39697047904997e-37	NA	0	1	724
BANF1	6.75138303189763e-60	-1	3.53772470871436e-57	NA	0	1	412
CTSF	7.06064048643644e-37	-1	9.74368387128229e-35	NA	0	1	775
GSTP1	1.73789280327907e-228	-1	1.49806359642656e-225	NA	0	1	122
NDUFS8	7.49090291400205e-48	-1	2.53941608784669e-45	NA	0	1	581
LAMTOR1	1.64076682336673e-45	-1	4.80744679246452e-43	NA	0	1	625
SPCS2	6.19955257263593e-69	-1	3.69493333329102e-66	NA	0	1	345
RPS3	2.20243921319164e-50	-1	8.52343975505165e-48	NA	0	1	536
CLNS1A	6.76901687229272e-38	-1	1.10334975018371e-35	NA	0	1	750
AAMDC	1.45234560610256e-50	-1	5.67867131986099e-48	NA	0	1	532
NDUFC2	1.54874083177447e-73	-1	9.86547909840339e-71	NA	0	1	309
SESN3	1.32693215709033e-82	1	9.10275459763964e-80	NA	0	1	266
PTS	1.24747894553294e-31	-1	8.482856829624e-30	NA	0	1	843
NCAM1	3.30746471868683e-37	-1	4.92812243084338e-35	NA	0	1	763
ATP5L	6.46788823199068e-52	-1	2.73591672213206e-49	NA	0	1	502
ARHGEF12	8.87737422879164e-28	-1	2.48566478406166e-26	NA	0	1	881
IDI1	6.4727397005269e-39	-1	1.1780386254959e-36	NA	0	1	730
PFKP	1.84713238252225e-46	-1	5.79999568111987e-44	NA	0	1	606
FAM107B	8.4190790919935e-77	1	5.50607772616375e-74	NA	0	1	294
KIAA1217	7.08560453823161e-60	1	3.70577117349513e-57	NA	0	1	413
ITGB1	1.6486492145553e-36	-1	2.17621696321299e-34	NA	0	1	780
CREM	5.90038778128711e-51	-1	2.3778562758587e-48	NA	0	1	521
HNRNPF	1.98908950964015e-46	-1	6.18606837498086e-44	NA	0	1	608
CISD1	7.3912434744987e-43	-1	1.82563713820118e-40	NA	0	1	668
PPA1	7.81061169225907e-94	-1	5.74079959381041e-91	NA	0	1	226
PSAP	7.14374405249665e-112	-1	5.50782666447491e-109	NA	0	1	198
ANAPC16	2.13995503927573e-70	-1	1.29895270884037e-67	NA	0	1	335
DDIT4	1.84822863780077e-43	1	4.73146531276997e-41	NA	0	1	659
P4HA1	1.52524389657259e-48	-1	5.36885851593553e-46	NA	0	1	568
VDAC2	5.26122172392825e-66	-1	3.04098615643053e-63	NA	0	1	360
RPS24	2.77107054554229e-64	-1	1.55734164659477e-61	NA	0	1	374
GHITM	3.06811394586634e-69	-1	1.83473213962807e-66	NA	0	1	343
PGAM1	1.75413944065617e-86	-1	1.24017658454391e-83	NA	0	1	251
CRTAC1	9.34036386628586e-104	1	7.05197471904583e-101	NA	0	1	210
SCD	1.78389170952014e-49	1	6.56472149103413e-47	NA	0	1	552
NDUFB8	1.00662355605902e-44	-1	2.79841348584407e-42	NA	0	1	639
TRIM8	1.84341198965648e-47	1	6.08325956586637e-45	NA	0	1	590
BORCS7	1.11119616148605e-80	-1	7.47835016680115e-78	NA	0	1	278
GSTO1	3.20289793003333e-57	-1	1.57902867950643e-54	NA	0	1	440
PDCD4	2.05754859831911e-113	-1	1.59460016369731e-110	NA	0	1	194
ABLIM1	5.31455252306955e-40	1	1.06291050461391e-37	NA	0	1	712
PRDX3	1.41761707831768e-42	-1	3.45898567109514e-40	NA	0	1	671
INPP5F	5.27953165215637e-84	1	3.65871543494436e-81	NA	0	1	260
CD9	7.39019979013322e-70	-1	4.4489002736602e-67	NA	0	1	339
MRPL51	2.20607398672896e-31	-1	1.41188735150654e-29	NA	0	1	847
MLF2	4.90204945068674e-39	-1	8.97075049475673e-37	NA	0	1	729
TPI1	8.78622060516915e-117	-1	6.85325207203194e-114	NA	0	1	190
ENO2	6.72533300804839e-37	-1	9.36672744691641e-35	NA	0	1	773
C12orf57	6.43185261952129e-161	-1	5.35773323206124e-158	NA	0	1	151
SLC2A3	5.74391324130697e-48	-1	1.97016224176829e-45	NA	0	1	577
HEBP1	1.20089350990611e-44	-1	3.30245715224181e-42	NA	0	1	642
STRAP	2.03516657624534e-45	-1	5.90198307111147e-43	NA	0	1	627
LDHB	1.09308574806063e-81	-1	7.42205222933165e-79	NA	0	1	273
CAPRIN2	6.152787075853e-195	1	5.24217458862676e-192	NA	0	1	133
FAM60A	2.87014206294778e-38	-1	4.82183866575228e-36	NA	0	1	744
SLC38A2	6.31419727847873e-48	-1	2.15314127196125e-45	NA	0	1	579
AQP5	2.90719859254023e-189	1	2.47402600225173e-186	NA	0	1	135
DAZAP2	1.89958080799638e-46	-1	5.92669212094869e-44	NA	0	1	607
NR4A1	3.22153229037551e-108	-1	2.45158607297577e-105	NA	0	1	205
ATP5G2	1.33198308847074e-64	-1	7.5789837733985e-62	NA	0	1	368
HNRNPA1	3.59674279616793e-50	-1	1.37755249093232e-47	NA	0	1	539
CD63	8.94986827356907e-128	-1	7.2046439602231e-125	NA	0	1	173
RPS26	9.11961735300678e-39	-1	1.63241150618821e-36	NA	0	1	733
PA2G4	4.92617908064125e-37	-1	7.14295966692981e-35	NA	0	1	767
MYL6	4.29012238335978e-50	-1	1.63024650567672e-47	NA	0	1	542
MIP	0	1	0	NA	0	1	13
ATP5B	2.45549890710852e-49	-1	8.93801602187502e-47	NA	0	1	556
PTGES3	5.59908316084906e-60	-1	2.93951865944576e-57	NA	0	1	411
NACA	5.42624971540881e-76	-1	3.53791481444654e-73	NA	0	1	295
DUSP6	3.35792170055482e-49	-1	1.21220973390029e-46	NA	0	1	559
RP11-511B23.1	2.35510540004941e-180	1	1.98064364144156e-177	NA	0	1	144
NDUFA12	4.63790800005873e-40	-1	9.36857416011864e-38	NA	0	1	710
SLC25A3	1.23443268467667e-110	-1	9.50513167201032e-108	NA	0	1	199
ARL1	1.05786707604341e-39	-1	2.05226212752421e-37	NA	0	1	718
HSP90B1	1.15982950548216e-56	-1	5.63677139664328e-54	NA	0	1	444
ISCU	9.65493989603747e-55	-1	4.46058223196931e-52	NA	0	1	466
FAM222A	1.55004252368174e-67	1	9.05224833830134e-65	NA	0	1	354
ARPC3	1.39929824345554e-65	-1	8.00398595256566e-63	NA	0	1	365
ALDH2	2.09006549102924e-72	-1	1.3083809973843e-69	NA	0	1	317
COX6A1	2.19911827895035e-49	-1	8.04877290095829e-47	NA	0	1	554
SRSF9	9.00544652434095e-54	-1	3.98941281028304e-51	NA	0	1	483
HPD	3.2147728461642e-56	1	1.53023187477416e-53	NA	0	1	453
RSRC2	1.6886271658294e-47	-1	5.62312846221191e-45	NA	0	1	587
TMED2	2.00343524566615e-50	-1	7.77332875318465e-48	NA	0	1	535
SCARB1	4.0888193732066e-47	-1	1.32886629629215e-44	NA	0	1	595
RAN	1.69806100564069e-33	-1	1.68108039558428e-31	NA	0	1	813
MPHOSPH8	8.81955171124439e-37	-1	1.19063948101799e-34	NA	0	1	777
GJA3	1.9157705466936e-85	1	1.3467866943256e-82	0	-1	0	14
CRYL1	6.11922282676909e-42	-1	1.45637503277104e-39	NA	0	1	676
POMP	5.66821855426771e-54	-1	2.55069834942047e-51	NA	0	1	476
HMGB1	8.34829303288519e-48	-1	2.82172304511519e-45	NA	0	1	582
N4BP2L2	5.29312870063526e-34	-1	5.55778513566702e-32	NA	0	1	807
MAB21L1	5.34280626184357e-51	-1	2.16383653604664e-48	NA	0	1	520
TSC22D1	1.7417664592174e-198	-1	1.48746855617166e-195	NA	0	1	131
ESD	1.06061616341659e-29	-1	4.24246465366636e-28	NA	0	1	871
ITM2B	5.55632685421863e-71	-1	3.41714101534446e-68	NA	0	1	327
EBPL	4.40475358018923e-51	1	1.8015442142974e-48	NA	0	1	516
IPO5	1.07041290055069e-63	1	5.9086792110398e-61	NA	0	1	384
ARGLU1	8.21251868712136e-126	-1	6.57822746838421e-123	NA	0	1	175
UPF3A	2.76480175832178e-41	-1	6.27609999139044e-39	NA	0	1	687
CCNB1IP1	7.87412312142076e-74	-1	5.05518704395213e-71	NA	0	1	304
APEX1	4.45074041181677e-55	-1	2.09184799355388e-52	NA	0	1	458
DAD1	1.06174172416012e-37	-1	1.6881693414146e-35	NA	0	1	754
PSMB5	2.49945708246835e-51	-1	1.02727686089449e-48	NA	0	1	514
PABPN1	2.31879825726597e-40	-1	4.93904028797652e-38	NA	0	1	699
PSME1	2.39348469640042e-56	-1	1.1512661389686e-53	NA	0	1	448
PSME2	7.57126306480844e-40	-1	1.49153882376726e-37	NA	0	1	715
NEDD8	1.63059295327863e-49	-1	6.01688799759814e-47	NA	0	1	551
SPTSSA	4.77528170619484e-71	-1	2.94634881272221e-68	NA	0	1	325
EAPP	5.35441015428903e-45	-1	1.52134851116964e-42	NA	0	1	633
NFKBIA	4.24966333685852e-39	-1	7.86187717318826e-37	NA	0	1	727
PNN	1.00371637487589e-31	-1	7.12638626161883e-30	NA	0	1	840
RPL36AL	1.57751829445213e-37	-1	2.4451533564008e-35	NA	0	1	757
PSMA3	2.58141224397879e-43	-1	6.55678709970612e-41	NA	0	1	661
RDH11	5.7854889004746e-35	-1	6.65331223554579e-33	NA	0	1	797
ZFP36L1	4.85120885505618e-85	-1	3.38129257197416e-82	0	1	0	15
ACTN1	1.51011448236385e-43	-1	3.89609536449874e-41	NA	0	1	657
ERH	8.43310781284468e-90	-1	6.06340451743533e-87	NA	0	1	240
SRSF5	1.57531137956736e-84	-1	1.09484140879932e-81	NA	0	1	258
RBM25	1.41106270237738e-53	-1	6.20867589046046e-51	NA	0	1	486
NPC2	1.28877513866097e-50	-1	5.051998543551e-48	NA	0	1	531
TMED10	2.87614615136916e-56	-1	1.37192171420309e-53	NA	0	1	452
FOS	0	-1	0	NA	0	1	16
C14orf1	6.82141258965525e-50	-1	2.57167254630003e-47	NA	0	1	545
IFT43	1.79629834125387e-29	-1	6.82593369676469e-28	NA	0	1	874
FLRT2	4.460253150791e-110	1	3.4210141666567e-107	NA	0	1	202
LGMN	2.90253726214679e-63	-1	1.58478534513215e-60	NA	0	1	390
DDX24	1.54565009720983e-59	-1	7.99101100257481e-57	NA	0	1	419
EIF5	3.12000904907826e-40	1	6.52081891257357e-38	NA	0	1	703
CKB	5.45518013353551e-46	-1	1.64200922019419e-43	NA	0	1	618
C14orf2	2.32720936182426e-40	-1	4.93904028797652e-38	NA	0	1	700
SIVA1	5.69984994330793e-93	-1	4.17799000844471e-90	NA	0	1	228
SNRPN	6.07828996904352e-68	-1	3.56795621182855e-65	NA	0	1	351
KATNBL1	1.78667975474006e-45	-1	5.19923808629357e-43	NA	0	1	626
GCHFR	2.9216293025305e-50	-1	1.12190565217171e-47	NA	0	1	538
RTF1	3.23655215243834e-36	-1	4.0780557120723e-34	NA	0	1	786
TMEM87A	2.05689834079224e-37	-1	3.10591649459628e-35	NA	0	1	761
CCNDBP1	4.82227296050082e-44	-1	1.27308006157222e-41	NA	0	1	651
PDIA3	5.46996865410512e-88	-1	3.90008765037695e-85	NA	0	1	246
SERF2	2.53302445760371e-40	-1	5.31935136096778e-38	NA	0	1	702
B2M	2.0891003542394e-133	-1	1.70261678870511e-130	NA	0	1	166
DUT	8.43154212941801e-46	-1	2.50416801243715e-43	NA	0	1	622
EID1	1.63290857714002e-56	-1	7.8869484275863e-54	NA	0	1	447
GABPB1-AS1	1.78993762220223e-31	-1	1.16345945443145e-29	NA	0	1	846
GLDN	1.80086343342582e-51	-1	7.49159188305141e-49	NA	0	1	510
RSL24D1	2.52103291918556e-30	-1	1.15967514282536e-28	NA	0	1	865
CCPG1	1.15280148375669e-51	-1	4.81871020210295e-49	NA	0	1	507
SLTM	2.82801696562362e-32	-1	2.29069374215513e-30	NA	0	1	830
GTF2A2	7.10520430418269e-58	-1	3.55970735639553e-55	NA	0	1	433
ANXA2	5.45574297217917e-189	-1	4.63738152635229e-186	NA	0	1	136
TPM1	2.85100200166612e-69	-1	1.70775019899801e-66	NA	0	1	342
RPS27L	1.70360991412652e-35	-1	2.07840409523436e-33	NA	0	1	790
PPIB	1.67991345180239e-96	-1	1.24817569468917e-93	NA	0	1	220
HACD3	1.0661641261841e-33	-1	1.08748740870778e-31	NA	0	1	810
RAB11A	3.92114952118541e-21	-1	1.17634485635562e-20	NA	0	1	904
PKM	2.27537845946132e-96	-1	1.6883308169203e-93	NA	0	1	221
LOXL1	1.27603978046182e-63	-1	7.01821879254e-61	NA	0	1	386
IMP3	2.09555386595967e-39	-1	3.98155234532337e-37	NA	0	1	722
RCN2	2.58990439777782e-52	-1	1.10588917785113e-49	NA	0	1	498
TSPAN3	2.60214081453995e-82	-1	1.77726217633078e-79	NA	0	1	269
MORF4L1	3.4829178879383e-64	-1	1.95043401724545e-61	NA	0	1	377
NMB	1.81443132263367e-70	-1	1.10317424416127e-67	NA	0	1	334
SEC11A	6.64486674308683e-76	-1	4.32580824974953e-73	NA	0	1	296
CIB1	5.398819838495e-58	-1	2.72100519860148e-55	NA	0	1	431
VIMP	6.05045702262425e-46	-1	1.80303619274203e-43	NA	0	1	621
MSLN	5.28777249647819e-78	-1	3.49521762017208e-75	NA	0	1	288
METRN	1.24719457530308e-84	1	8.68047424410945e-82	NA	0	1	257
UBE2I	6.13186198305218e-41	-1	1.37353708420369e-38	NA	0	1	690
NME3	3.92287282165264e-39	-1	7.33577217649044e-37	NA	0	1	725
SNHG19	1.79401129240006e-32	-1	1.50696948561605e-30	NA	0	1	827
SRRM2	8.24399462474644e-55	-1	3.84170149513184e-52	NA	0	1	462
SNN	2.54269633897318e-110	1	1.95533348467037e-107	NA	0	1	200
ARL6IP1	5.92470509558909e-115	-1	4.60349585927272e-112	NA	0	1	192
GPRC5B	2.47312077128481e-90	1	1.78893601712505e-87	NA	0	1	236
TMEM159	1.08735165781044e-87	-1	7.73107028703223e-85	NA	0	1	248
RBBP6	7.52109149590835e-31	-1	4.27833078495622e-29	NA	0	1	855
ALDOA	1.6214967138377e-40	-1	3.48621793475106e-38	NA	0	1	697
PPP4C	3.40924674836114e-33	-1	3.3069693459103e-31	NA	0	1	815
YPEL3	5.72641313279443e-31	-1	3.42726464600474e-29	NA	0	1	852
VKORC1	4.89949964658315e-77	-1	3.21897126780513e-74	NA	0	1	291
FUS	7.71901658305791e-60	-1	4.02160763977317e-57	NA	0	1	415
MT2A	2.91648752015769e-91	-1	2.11736993963448e-88	NA	0	1	233
PSMD7	6.87899460960173e-30	-1	2.82038778993671e-28	NA	0	1	870
GABARAPL2	1.89215579546914e-43	-1	4.8249972784463e-41	NA	0	1	660
MAF	9.20742912586663e-108	1	6.99764613565864e-105	NA	0	1	206
GCSH	3.43111889668677e-45	-1	9.88162242245791e-43	NA	0	1	629
HSBP1	8.17305868983251e-61	-1	4.33989416430106e-58	NA	0	1	405
MAP1LC3B	1.03411249539742e-60	-1	5.48079622560635e-58	NA	0	1	406
CYBA	4.11731548625585e-52	-1	1.74985908165874e-49	NA	0	1	500
TCF25	2.52908971720001e-38	-1	4.32474341641202e-36	NA	0	1	741
YWHAE	3.90116464568031e-53	-1	1.69310545622525e-50	NA	0	1	492
EMC6	4.75143634655248e-39	-1	8.74264287765656e-37	NA	0	1	728
PSMB6	5.71210774334123e-31	-1	3.42726464600474e-29	NA	0	1	853
PFN1	6.09828009588187e-47	-1	1.94535135058632e-44	NA	0	1	601
ENO3	3.48512902294943e-90	1	2.51277802554654e-87	NA	0	1	238
SPAG7	1.21451403101402e-29	-1	4.73660472095467e-28	NA	0	1	872
RPAIN	4.2894334468355e-54	-1	1.94311335141648e-51	NA	0	1	474
GABARAP	9.36985076249017e-31	-1	5.15341791936959e-29	NA	0	1	856
EIF5A	1.673640364703e-37	-1	2.56066975799559e-35	NA	0	1	759
EIF4A1	1.27432288830041e-32	-1	1.09561648000782e-30	NA	0	1	826
SAT2	2.23649226612053e-30	-1	1.05115136507665e-28	NA	0	1	864
VAMP2	1.13039060127028e-57	-1	5.61804128831331e-55	NA	0	1	437
ZSWIM7	3.56918748979501e-37	-1	5.28239748489661e-35	NA	0	1	764
UBB	1.86478411669911e-68	-1	1.10395219708587e-65	NA	0	1	348
RASD1	5.96499164693734e-34	-1	6.20359131281483e-32	NA	0	1	808
PEMT	2.36927979373404e-48	-1	8.26878648013181e-46	NA	0	1	571
KCNJ12	1.88786968083232e-68	1	1.1157309813719e-65	NA	0	1	349
WSB1	1.07269453661633e-171	-1	9.0106341075772e-169	NA	0	1	145
VTN	9.02808397566147e-93	1	6.59952938620854e-90	NA	0	1	230
RAB34	1.13514818145644e-88	-1	8.11630949741355e-86	NA	0	1	244
CRYBA1	0	1	0	NA	0	1	17
COPRS	3.0951253683123e-41	-1	6.99498333238579e-39	NA	0	1	688
TMEM98	9.47378900483192e-39	-1	1.68633444286008e-36	NA	0	1	734
CCL2	2.96136752135081e-73	-1	1.87750700853641e-70	NA	0	1	312
PSMB3	4.48644246226253e-75	-1	2.91170115800838e-72	NA	0	1	298
RAB5C	3.5244977194536e-40	-1	7.33095525646349e-38	NA	0	1	704
STAT3	8.73847121917548e-88	-1	6.22179150805294e-85	NA	0	1	247
ATP5G1	1.11638555017275e-37	-1	1.75272531377122e-35	NA	0	1	755
LUC7L3	4.08789476148543e-39	-1	7.6034842563629e-37	NA	0	1	726
TOB1	4.74790410263448e-48	1	1.6380269154089e-45	NA	0	1	575
MMD	2.463517360064e-44	1	6.60222652497153e-42	NA	0	1	647
DDX5	1.13186548491151e-145	-1	9.32657159567083e-143	NA	0	1	158
HN1	2.19808797330108e-51	-1	9.07810332973346e-49	NA	0	1	512
SUMO2	2.01255103130341e-81	-1	1.3604844971611e-78	NA	0	1	276
H3F3B	6.8331660488336e-254	-1	5.93802129643639e-251	NA	0	1	116
SRSF2	1.4806388536142e-73	-1	9.46128227459472e-71	NA	0	1	307
SOCS3	1.98837793328778e-63	-1	1.09161948537499e-60	NA	0	1	387
LGALS3BP	5.0381122329716e-58	-1	2.54424667765066e-55	NA	0	1	430
STRA13	6.08616476382738e-66	-1	3.5117170687284e-63	NA	0	1	361
DCXR	2.53898861975822e-44	-1	6.77909961475444e-42	NA	0	1	648
SLC16A3	2.09770320687892e-49	-1	7.69857076924563e-47	NA	0	1	553
TGIF1	4.01716299419692e-40	-1	8.31552739798763e-38	NA	0	1	705
CHMP1B	4.38580571200679e-46	-1	1.32889913073806e-43	NA	0	1	616
RNMT	7.45125424913904e-44	-1	1.93732610477615e-41	NA	0	1	655
SNRPD1	2.72500381135497e-48	-1	9.48301326351529e-46	NA	0	1	572
DSC2	6.90779773312819e-49	-1	2.45226819526051e-46	NA	0	1	565
RPL17	4.63675194548164e-30	-1	1.94743581710229e-28	NA	0	1	869
TCF4	4.27664371320946e-45	-1	1.22739674569112e-42	NA	0	1	630
SEC11C	1.06282294600957e-54	-1	4.86772909272382e-52	NA	0	1	469
KDSR	8.10432707108709e-38	-1	1.30479665844502e-35	NA	0	1	751
CYB5A	2.27570831237053e-51	-1	9.37591824696659e-49	NA	0	1	513
SNRPB	4.04107746346905e-70	-1	2.44485186539877e-67	NA	0	1	336
PRNP	6.18113077393521e-83	-1	4.2649802340153e-80	NA	0	1	263
TMEM230	4.95365062344382e-38	-1	8.22306003491674e-36	NA	0	1	746
JAG1	6.84135348219629e-58	1	3.43435944806254e-55	0	-1	0	18
BFSP1	9.8746129545212e-277	1	8.65016094816057e-274	NA	0	1	110
NAA20	4.14594566806558e-33	-1	3.9386483846623e-31	NA	0	1	817
CST3	8.3786844803537e-27	-1	1.8936412746094e-25	NA	0	1	887
DYNLRB1	1.0526166478501e-42	-1	2.57891078723274e-40	NA	0	1	670
ROMO1	4.13771899305267e-32	-1	3.22742081458108e-30	NA	0	1	833
SCAND1	3.21226778246279e-26	-1	6.1033087866793e-25	NA	0	1	890
LINC00657	4.98489163446588e-78	1	3.30498315365088e-75	NA	0	1	287
EPB41L1	3.89307740794437e-73	1	2.46042492182084e-70	NA	0	1	314
MYL9	3.5964646292878e-100	-1	2.69375200733657e-97	NA	0	1	215
RPN2	3.76326802011704e-57	-1	1.84776459787747e-54	NA	0	1	441
SULF2	8.64596110617054e-55	-1	4.0203719143693e-52	NA	0	1	463
B4GALT5	1.65528017140612e-26	-1	3.47608835995284e-25	NA	0	1	888
CEBPB	2.74831282521876e-26	-1	5.49662565043752e-25	NA	0	1	889
PSMA7	2.37022841969256e-98	-1	1.76819040109065e-95	NA	0	1	217
NKAIN4	5.01141314812725e-99	-1	3.74352562165106e-96	NA	0	1	216
BSG	5.50253896258893e-43	-1	1.37013220168464e-40	NA	0	1	666
PALM	1.13470654292497e-47	1	3.7899198533694e-45	NA	0	1	586
GPX4	7.61123886759521e-66	-1	4.37646234886725e-63	NA	0	1	363
MIDN	1.76975289194713e-41	-1	4.08812918039787e-39	NA	0	1	683
CIRBP	5.56601853553534e-78	-1	3.67357223345332e-75	NA	0	1	289
GADD45B	6.10448436466659e-189	-1	5.18270722560193e-186	NA	0	1	137
MRPL54	1.4928515858927e-49	-1	5.52355086780298e-47	NA	0	1	550
CAPS	1.23021844962198e-89	1	8.83296846828581e-87	NA	0	1	241
TRIP10	1.71669694364487e-47	-1	5.69943385290097e-45	NA	0	1	588
RPS28	9.58325865129107e-52	-1	4.01538537489096e-49	NA	0	1	506
HNRNPM	4.19988035054181e-47	-1	1.356561353225e-44	NA	0	1	598
UBL5	3.61197797618523e-35	-1	4.29825379166043e-33	NA	0	1	793
WDR83OS	4.34233173994921e-51	-1	1.78035601337917e-48	NA	0	1	515
C19orf43	3.27381081550279e-32	-1	2.61904865240223e-30	NA	0	1	831
JUNB	2.14273833622669e-253	-1	1.85989687584477e-250	NA	0	1	117
PRDX2	2.53084938388447e-148	-1	2.08795074170469e-145	NA	0	1	157
CALR	7.73059782154656e-42	-1	1.81669048806344e-39	NA	0	1	679
GADD45GIP1	3.03423951364287e-46	-1	9.37580009715646e-44	NA	0	1	610
IER2	4.03865473116014e-275	-1	3.53382288976512e-272	NA	0	1	111
C19orf53	6.38220830070108e-67	-1	3.71444523100803e-64	NA	0	1	356
CTD-3252C9.4	1.34845436559026e-52	-1	5.7713846847263e-50	NA	0	1	497
PKN1	1.25344632919524e-50	1	4.92604407373728e-48	NA	0	1	530
JUND	4.05667310885163e-40	-1	8.35674660423435e-38	NA	0	1	707
ISYNA1	2.14990854478374e-81	-1	1.45118826772903e-78	NA	0	1	277
COPE	5.00453012448222e-37	-1	7.20652337925439e-35	NA	0	1	768
UQCRFS1	1.25927096640734e-58	-1	6.38450379968524e-56	NA	0	1	428
LSM14A	3.11530450964197e-30	-1	1.37073398424247e-28	NA	0	1	867
GPI	6.13312725517934e-33	-1	5.70380834731678e-31	NA	0	1	819
TMEM147	4.73431206826746e-62	-1	2.5470598927279e-59	NA	0	1	398
POLR2I	8.90134769833639e-51	-1	3.54273638393788e-48	NA	0	1	526
TBCB	9.3068873108756e-23	-1	4.6534436554378e-22	NA	0	1	902
CAPNS1	3.930675042507e-24	-1	3.930675042507e-23	NA	0	1	898
SPINT2	6.30805003367109e-71	-1	3.87314272067405e-68	NA	0	1	328
PSMD8	2.75010632437444e-41	-1	6.27024241957372e-39	NA	0	1	686
EIF3K	3.88535408052656e-27	-1	9.32484979326375e-26	NA	0	1	885
ZFP36	2.64588183448894e-119	-1	2.07701724007382e-116	NA	0	1	188
PLD3	1.61693505006081e-36	-1	2.15052361658088e-34	NA	0	1	779
PRX	1.32199795263797e-251	1	1.14485022698448e-248	NA	0	1	119
BLVRB	9.73263452735892e-32	-1	7.00749685969842e-30	NA	0	1	839
LTBP4	4.39925409701072e-49	1	1.57493296672984e-46	NA	0	1	562
RABAC1	1.01394476957386e-34	-1	1.13561814192273e-32	NA	0	1	800
LYPD3	6.55095173865938e-73	-1	4.12709959535541e-70	NA	0	1	315
ZNF428	4.54828680575857e-47	-1	1.45545177784274e-44	NA	0	1	600
CTB-171A8.1	2.34290972426344e-71	-1	1.45494693876759e-68	NA	0	1	321
BCAM	2.09732505737794e-55	-1	9.89937427082387e-53	NA	0	1	456
FOSB	3.62055108623779e-112	-1	2.79868598966181e-109	NA	0	1	196
SNRPD2	1.1789204994724e-33	-1	1.19070970446712e-31	NA	0	1	811
CALM3	2.02077776970391e-32	1	1.67724554885424e-30	NA	0	1	828
AP2S1	2.57032306925311e-61	-1	1.37255251898116e-58	NA	0	1	402
EMP3	1.28056775742142e-65	-1	7.35045892759897e-63	NA	0	1	364
KDELR1	3.24801362068026e-42	-1	7.82771282583943e-40	NA	0	1	673
PPP1R15A	9.8685034422666e-83	-1	6.78953036827942e-80	NA	0	1	264
NUCB1	2.30881880220493e-34	-1	2.51661249440338e-32	NA	0	1	803
SNRNP70	2.01142142318355e-37	-1	3.057360563239e-35	NA	0	1	760
FCGRT	1.65690245485072e-65	-1	9.4609130171976e-63	NA	0	1	366
PRMT1	1.73432440796703e-53	-1	7.59634090689557e-51	NA	0	1	488
CLEC11A	1.63593394869611e-37	-1	2.51933828099201e-35	NA	0	1	758
LIM2	0	1	0	NA	0	1	19
RPS4Y1	2.79231132396292e-49	-1	1.01081669927458e-46	NA	0	1	558
COMT	7.40298239289955e-21	-1	1.48059647857991e-20	NA	0	1	905
ARVCF	3.38702600454495e-85	1	2.37091820318147e-82	NA	0	1	256
RANBP1	1.32582691715456e-49	-1	4.91881786264342e-47	NA	0	1	549
MIF	8.90891343324078e-45	-1	2.49449576130742e-42	NA	0	1	637
SNRPD3	3.82645356992147e-46	-1	1.16706833882605e-43	NA	0	1	614
CRYBB3	7.07875322761101e-264	1	6.1726728144768e-261	NA	0	1	114
CRYBB2	0	1	0	NA	0	1	20
CRYBB1	0	1	0	NA	0	1	21
CRYBA4	0	1	0	NA	0	1	22
UQCR10	8.91869513081238e-52	-1	3.7458519549412e-49	NA	0	1	505
SELM	6.00750475148059e-123	-1	4.75794376317262e-120	NA	0	1	182
YWHAH	3.74419368674395e-80	1	2.50860977011845e-77	NA	0	1	280
LGALS1	3.34781017887842e-48	1	1.16169013207081e-45	NA	0	1	573
POLR2F	3.71613313231719e-61	-1	1.97698282639274e-58	NA	0	1	404
DDX17	3.93101793235594e-49	-1	1.41123543771578e-46	NA	0	1	561
ATF4	2.52136044777386e-30	1	1.15967514282536e-28	NA	0	1	866
RPS19BP1	1.00784184217819e-58	-1	5.12991497668698e-56	NA	0	1	426
ST13	2.07516286600921e-22	-1	8.30065146403683e-22	NA	0	1	903
RBX1	5.32604128076236e-51	-1	2.16237275998952e-48	NA	0	1	519
SNU13	4.21446702639548e-59	-1	2.16202158454088e-56	NA	0	1	422
SMDT1	1.58627896477224e-30	-1	8.09002272033843e-29	NA	0	1	862
NDUFA6	7.22778628621921e-37	-1	9.82978934925813e-35	NA	0	1	776
TSPO	9.6316454469471e-71	-1	5.89456701353162e-68	NA	0	1	330
CTA-29F11.1	1.13229850510757e-58	-1	5.75207640594645e-56	NA	0	1	427
LINC01549	9.14926549365023e-72	1	5.69084313705044e-69	NA	0	1	320
CXADR	1.36779949814341e-70	1	8.34357693867481e-68	NA	0	1	332
ATP5J	3.36007084994886e-47	-1	1.09538309708333e-44	NA	0	1	594
APP	7.26710419342538e-183	-1	6.13343593925102e-180	NA	0	1	141
SOD1	6.22225516781497e-44	-1	1.62400859879971e-41	NA	0	1	654
C21orf59	1.63085007150326e-59	-1	8.40808877864684e-57	NA	0	1	421
MRPS6	1.56550282453208e-161	-1	1.30719485848428e-158	NA	0	1	149
SLC5A3	2.88236273463271e-188	-1	2.44424359896854e-185	NA	0	1	138
TTC3	2.87294653110383e-33	-1	2.81548760048175e-31	NA	0	1	814
HMGN1	7.09810554259988e-93	-1	5.19581325718311e-90	NA	0	1	229
CSTB	3.82517730791216e-82	-1	2.60494574668818e-79	NA	0	1	271
SUMO3	4.15293502065851e-70	-1	2.50421981745708e-67	NA	0	1	338
PTTG1IP	1.0513484684638e-52	-1	4.51028492970971e-50	NA	0	1	496
HES5	NA	0	1	0	-1	0	23
MEGF6	NA	0	1	0	-1	0	24
DHRS3	NA	0	1	0	1	0	25
NBL1	NA	0	1	9.96540703334823e-188	1	3.98616281333929e-187	134
CAMK2N1	NA	0	1	0	1	0	26
GADD45A	NA	0	1	0	1	0	27
SSX2IP	NA	0	1	0	-1	0	28
CLCA2	NA	0	1	0	1	0	29
TGFBR3	NA	0	1	0	1	0	30
PDZK1	NA	0	1	0	1	0	31
TXNIP	NA	0	1	0	1	0	32
GJA8	NA	0	1	0	-1	0	33
PAPPA2	NA	0	1	0	1	0	34
ELF3	NA	0	1	4.77650675513381e-203	1	2.40711391070677e-202	129
BTG2	NA	0	1	3.36414086675638e-282	1	5.38262538681021e-281	105
CYP1B1	NA	0	1	1.41923650405642e-284	1	2.41270205689591e-283	104
IGFBP5	NA	0	1	0	1	0	35
COL4A4	NA	0	1	0	1	0	36
COL4A3	NA	0	1	0	1	0	37
LAMB2	NA	0	1	0	1	0	38
TNNC1	NA	0	1	0	1	0	39
FAM107A	NA	0	1	0	1	0	40
LRIG1	NA	0	1	0	1	0	41
ABI3BP	NA	0	1	0	1	0	42
CLSTN2	NA	0	1	0	1	0	43
FGFR3	NA	0	1	0	-1	0	44
RNF175	NA	0	1	0	-1	0	45
PLCXD3	NA	0	1	0	-1	0	46
OXCT1	NA	0	1	0	-1	0	47
SPARC	NA	0	1	0	1	0	48
STC2	NA	0	1	0	1	0	49
CPEB4	NA	0	1	4.59037784816223e-316	1	1.00988312659569e-314	99
ID4	NA	0	1	0	-1	0	50
C6orf48	NA	0	1	0	-1	0	51
GJA1	NA	0	1	0	1	0	52
TPD52L1	NA	0	1	0	1	0	53
SGK1	NA	0	1	0	1	0	54
SOD2	NA	0	1	1.99422075408603e-303	1	3.98844150817206e-302	100
CDK6	NA	0	1	0	-1	0	55
ARPC1B	NA	0	1	0	1	0	56
NAMPT	NA	0	1	0	1	0	57
PTN	NA	0	1	0	1	0	58
TMSB4X	NA	0	1	0	1	0	59
SLC39A14	NA	0	1	0	1	0	60
SLC25A37	NA	0	1	0	1	0	61
IDO1	NA	0	1	0	1	0	62
C8orf4	NA	0	1	0	1	0	63
SFRP1	NA	0	1	0	1	0	64
CEBPD	NA	0	1	0	1	0	65
TMEM70	NA	0	1	0	1	0	66
NECAB1	NA	0	1	0	1	0	67
KLF10	NA	0	1	0	1	0	68
FAM84B	NA	0	1	0	1	0	69
TRPM3	NA	0	1	0	-1	0	70
C9orf3	NA	0	1	0	1	0	71
CTNNAL1	NA	0	1	0	1	0	72
CDK5RAP2	NA	0	1	0	-1	0	73
LSP1	NA	0	1	0	1	0	74
NRIP3	NA	0	1	0	1	0	75
PLA2G16	NA	0	1	4.01185651784461e-203	1	2.40711391070677e-202	130
DIXDC1	NA	0	1	0	-1	0	76
CCDC3	NA	0	1	0	1	0	77
LINC00839	NA	0	1	0	-1	0	78
ARID5B	NA	0	1	0	1	0	79
PLCE1	NA	0	1	0	-1	0	80
PDLIM1	NA	0	1	0	1	0	81
GFRA1	NA	0	1	1.4786986765957e-216	1	1.4786986765957e-215	126
MFAP5	NA	0	1	0	1	0	82
TUBA1C	NA	0	1	2.9577302511364e-280	1	3.84504932647731e-279	109
CLIP1	NA	0	1	0	1	0	83
EGLN3	NA	0	1	1.64233702919814e-280	1	2.2992718408774e-279	108
HSPA2	NA	0	1	0	1	0	84
C14orf132	NA	0	1	0	1	0	85
SQRDL	NA	0	1	0	1	0	86
ATP8B4	NA	0	1	0	1	0	87
ISLR	NA	0	1	0	1	0	88
EMP2	NA	0	1	0	-1	0	89
LITAF	NA	0	1	0	1	0	90
MT1E	NA	0	1	0	-1	0	91
MT1G	NA	0	1	0	-1	0	92
NQO1	NA	0	1	7.53159882548427e-206	1	5.27211917783899e-205	128
ARL4D	NA	0	1	4.02996412120719e-240	1	4.43296053332791e-239	120
COLEC12	NA	0	1	0	1	0	93
IMPA2	NA	0	1	0	1	0	94
SLC23A2	NA	0	1	0	1	0	95
AC006262.5	NA	0	1	0	1	0	96
PEG3	NA	0	1	0	1	0	97
TIMP3	NA	0	1	0	1	0	98
